# Supplementary material for: A new genus of oryzomyine rodents (Cricetidae, Sigmodontinae) with three new species from montane cloud forests, western Andean cordillera of Colombia and Ecuador
Source: PeerJ. 2020 Nov 10;8:e10247. doi: 10.7717/peerj.10247 (PMC7664470; doi:10.7717/peerj.10247)
Supplement: Supplemental Information 3 — The morphological character matrix 103. [file peerj-08-10247-s003.nex]

#NEXUS 
Begin data;
	Dimensions ntax=63 nchar=2513;
	Format datatype=Mixed(standard:1-103,DNA:104-2513) gap=- missing=?;
	Matrix
Nyctomys_sumichrasti       0000000000010001000000012-000000001001010000100010000000000000000000100001010000000000000-?000112000
                           ?10CTGATGGGGATGCAAGCGGCCATTGAGCAGGCTATGAAGAGTCATGAGATTCTGGGCATCTCAGACCCTCAGACGCTGGCCCATGTGTTGACCRCCG
                           GAGTACAGAGTTCCTTGAATGACCCACGCCTCTTCATCTCCTACGAGCCCAGTACCCTCGAGGCTCCCCAGCAAGCACCAAYGCTCACCAACCTCACGCG
                           AGAAGAACTGCTCGCCCAGCTACAGAGGAACATCCACCATGAGGTTCTTGAAGGCAATGTGGGTTACCTACGAGTGGATGACCTCCCTGGCCAGGAGGTA
                           CTGAGTGAGCTGGGSGAGTTCTTGGTGGCCCATGTGTGGAGGCAGCTCATGGGCACCTCCTCCTTGGTGCTAGATCTCCGGCACTGTGCTGGTGGTCACA
                           TCTCCGGGATCCCTTATGTTATCTCCTACTTGCACCCTGGGAACACTGTCATGCAYGTGGATACCATCTATGATCGTCCCTCCAATACCACCACCGAGAT
                           CTGGACCTTGCCCAAGGTCCTAGGGGAGAGATACGGTGCTGACAAAGATGTGGTTGTCCTCACCAGCGGACRCACTGGGGGCGTGGCTGAGGACATCGCC
                           TACATTCTCAAGCAGATGCGCAGGGCCATCGTCGTGGGTGAGCGGACAGAGGGTGGTGCCCTGGACCTSCAGAAGCTGAGAATAGGCCAGTCCAACTTCT
                           TCCTCACAGTGCCTGTGTCCAGGTCCCTGGGACCCCTAGGAGGAGGTGGNCAGACATGGGAAGGGAGTGGAGTGCTGCCCTGTGTGGGGACACCTGCAGA
                           GCAGGCCCTANAAAAGGCCCTGGCCATCCTCACCCTGCGTCGTGCTCTGCCAGGYGTTGTYCTTCGGCTTCAGGAAGCCCTGCAGGACTATTACACACTG
                           GTGGACCGAGTGCCAGGCCTGCTACATCACCTGGATAGCATGGACTACTCAGCCGTGGTCTCTGAGGAGGACTTANTGTCAAAGCTCAATGCTGGCTTGC
                           AGGCTGTATCAGAGGACCCCAGGCTCCTGGTGAGAGCCACTGGACTCANAGAAAGTTCCTCTAGGCCTGAGACTGGGCCTAATGACTCCCCGGAAGCCAC
                           TCCTGAGGTGCCCAANGAAGAAGCCGCCCGGAGGGCCCTAGTGGACTCTGTGTTTCAGGTATCCGTGCTCCCGGGCAATGTGGGCTATCTGCGCTTTGAC
                           ACATTTGCCGATGCCTCTGTGCTGAGGGCANTGGGCCCTTACGTGCTGCNCCAGGTGTGGGAGCCATTGATGACAATCACACGAACAACTCACCCATTAT
                           TTAAAATTATTAACCATGCATTTATTGATCTCCCCGCTCCCTCCAACATTTCATCATGATGAAACTTTGGATCACTCTTGGGAATGTGCATAATCATACA
                           AATTATTACAGGATTATTCCTATCCATACACTACACATCCGATACATGAACAGCTTTCTCATCCGTATCACACATCTGCCGAGATGTAAACTACGGCTGA
                           CTAATCCGTTACCTACACGCCAACGGGGCATCCATGTTTTTCATCTGCCTATTCTTACATATCGGACGAGGTATTTATTACGGCTCCTATATCAAAATTG
                           AAACATGAAACACTGGAATTCTCCTATTATTCACAGTCATAGCAACAGCATTCGTGGGCTACGTACTCCCATGAGGCCAAATATCATTTTGAGGTGCTAC
                           CGTGATTACAAACTTACTCTCAGCTATCCCATACATCGGAACCACCCGAGTCGAATGAATCTGAGGTGGATTCTCAGTTGACAAAGCCACCTCAACCCGA
                           TTCTTCGCATTCCACTTCATCCTCCCATTCATTATTGTGGCTATCGTATTGGTACACTTACTATTTCTACATGAAACAGGATCTATCAACCCAACAGGAT
                           CAAACTCAGACGCCGACAAAATTCCATTTCACCCATATTATACATCAAAAGATATTTCAGGGATCATTCTTCTTCGAATAGTTCTCCTATTTTTGGTTCT
                           ATTTTTCCCAGATATCTCAGGAGACCCCGACAATTATACCCCTGCAAATCCACTAAACACTCCAGCCCATATGAAGCCAGAGTGGTACTTCCTATTTGCA
                           TACGCCATCCTACGTTCAATCCCAAACAAGTTAGGAGGTGTAGTAGCCCTAATCTTATCTATCCTTATCCTAGCTATCTTTCCCCTAATCCACTTATCAA
                           AACAACAAAGCCTGATATTTCGACCTATCACCCAAACAATTTATTGAATACTAGTAGCAGATTTATTTGTACTCACATGAATTGGAGGTCAACCTGTAGA
                           ACACCCTTACATCACTATCGGACAAGTAGCCTCACTAAGTTACTTTACCATCATTATTATTCTCATACCAATCGCCTCTATCATTGAAAAGAACACCATA
                           AAAATTACCCAA?
Peromyscus_maniculatus     1000001000002000001001000000010000000000-0000101100000000000000000100?0110101000200000000????2000???
                           ?0?CTGATGGGAATGCAAGCAGCCATTGAGCAGGCTGTGAAGAGTCGTGAGATTCTGGGCATCTCAGACCCTCAAACGCTGGCCCACGTGCTGACAGCTG
                           GAGTGCAGAGTTCCTTGAATGACCCACGCCTCTTCATCTCCTAYGAGCCCAGTACCCTCGAGACGCCCCAGCAAGCGCCAACACTCACCAACCTCACCCG
                           AGAAGAACTGTTGGTCCAGCTACAGAGGAACATCCACCATGAGGTTCTTGAGGGCAACGTGGGTTACCTACGAGTGGATGACCTCCCTGGCCAGGAGGTA
                           CTGAGTGAGCTGGGGGGGTTCTTGGTGGACCACGTGTGGAGGCAGCTCATGGACACCTCCTCCTTGGTGCTAGATCTCCGGAACTGTGCTGGTGGTCACA
                           TCTCTGGGATCCCTTATGTCATCTCCTACTTGCACCCTGGGAACACTGTCATGCACGTGGATACCATCTATGATCGCCCCTCTAATACCACCACCGAGAT
                           CTGGACCTTGCCCAAGGTCCTAGGGGAGAGATACAGTGCTGACAAAGACGTGGTAGTCCTCACCAGTGGACGTACCGGGGGCGTGGCTGAGGACATCGCC
                           TACATCCTCAAGCAGATGCGCAGGGCCATCGTGGTGGGTGAGCGGACGGAGGGTGGTGCCCTGGACCTCCAGAAGCTGAGGATAGGCCAGTCCAACTTCT
                           TCCTCACAGTACCTGTGTCCAGGTCCCTGGGACCTCTGGGAGGAGGTGGCCAGACGTGGGAAGGCAGTGGAGTACTGCCCTGTGTGGGGACACCTGCCGA
                           GCAGGCCCTAGAAAAGGCCCTGGCCATCCTCACCCTGCGTCGTGCCCTGCCAGGGGTTGTCCTCCGACTTCAGGAAGCCCTGCAGGACTATTACACGCTG
                           GTGGACCGAGTGCCGGGCCTGCTACACCACCTGGCTAGCATGGACTACTCAGCCGTGGTCTCTGAGGAGGACCTAGTGACAAAGCTCAATGCTGGCTTGC
                           AGGCTGTGTCAGAGGATCCCAGGCTCCTGGTGAGAGCCACTGGACCCAGAGAAAGCTCCTCTAAGCCCGAGACCGGGCCTAATGACCCCCCAGAAGCCGC
                           TCCTGAGGTGCCCAAGGAAGAAGCTGCCCGGAGGGCACTAGTGGACTCTGTGTTTCAGGTGTCTGTGCTACCAGGCAATGTGGGCTACCTGCGCTTTGAC
                           AGATTTGCAGACGCCTCTGTGCTGAAGGCACTGGGTCCCTACGTGCTGCACCAGGTGTGGGAGCCTCTGATGACAAACATCCGAAAAAAACACCCATTAA
                           TTAAAATCATCAATGAATCCTTCATTGATCTCCCAACCCCATCCAACATTTCATCATGATGAAACTTCGGATCCTTACTTGGAGTATGCCTAGTGATTCA
                           AATTCTAACAGGCTTATTTCTAGCTATACACTATACATCAGACACAACTACAGCATTCTCATCAGTAACTCACATCTGCCGAGACGTCAACTACGGCTGA
                           CTTATCCGATACATACACGCAAATGGAGCCTCAATATTCTTCATCTGCTTATTCCTTCATGTAGGACGAGGGATATACTATGGATCATATACATTCATAG
                           AGACATGAAACATTGGAGTTGTACTATTATTTGCTGTAATAGCAACAGCATTTATAGGATATGTACTTCCATGAGGACAAATATCCTTCTGAGGAGCCAC
                           AGTAATTACCAACCTTCTATCAGCTATCCCCTATATCGGAACAACTCTAGTAGAATGAATCTGAGGGGGGTTCTCAGTAGACAAAGCAACCCTAACACGA
                           TTCTTCGCATTCCACTTTATCTTACCATTCATCATCACAGCCCTAGTAGTAGTTCACCTATTATTCCTACATGAAACAGGATCTAACAACCCATCAGGCC
                           TAAACTCAGACGCAGATAAAATTCCATTTCACCCCTACTACACTATTAAAGATATTTTAGGAATTCTCCTGCTATTAATAGTTCTCATAATTTTGGTTTT
                           ATTTTTCCCAAATATTCTCGGAGACCCTGATAATTACACTCCGGCAAACCCACTNNNNNNNNNNNNNNNNNNNNNNNNNNNNNNNNNNNNNNNNNNNNNN
                           TACGCCATCCTACGCTCAATCCCTAACAAACTAGGAGGAGTAATAGCCCTAGTTCTTTCAATCCTCATCCTAGCCCTCCTACCTCTACTACAAACCTCAA
                           AACAACGAGGATTAATATTCCGACCTATCTCCCAAACCCTATTCTGAATCCTAGTAGCCAACCTCTTTATCCTCACATGGATTGGAGGTCAGCCCGTTGA
                           ACACCCATTCGTTATAATTGGACAACTAGCCTCAATCAGCTACTTCACCATTATCATTATCTTAATACCCGTAGCAGGAATGATTGAAAATAACATACTA
                           AAATTCACCCAT?
Delomys_sublineatus        1100011000011100001002000000010110100101101001010001000000002000000000000111000000100111????????????
                           ?00CTGATGGGAATGCAAGCAGCCATTGAGCAGGCTATGAAGAGTCGTGAGATTCTGGGCATCTCCGACCCTCAGATGCTGGCCCATGTGTTGACAGCCG
                           GAGTGCAGAGTTCCTTGAATGACCCACGCCTCTTCATCTCCTATGAGCCCAGTACCCTCGAGGCTCCCCAGCAAGCACCAACGCTCACCAACCTCACCCG
                           AGAAGAACTGCTGGCCCAGCTACAGAGGAACATCCACCATGAAATTCTTGAGGGCAATGTGGGTTACCTACGAGTGGATGACCTTCCCAGCCAGGAGGTA
                           CTGAGTGAGCTGGGGGGATTCTTAGTGGCCCATGTGTGGAGGCAGCTCATGAGCACCTCTTCCTTAGTACTAGATCTTCGGCACTGTGCTGGTGGTCACA
                           TCTCTGGGATACCTTATGTCATCTCTTACTTGCACCCTGGGAACACAGTCATGCACGTGGATACCATCTATGATCGCCCTTCCAACACCACCACTGAGAT
                           CTGGACCTTGCCCAAGGTCTTAGGGGAGAGATACAGTGCTGACAAAGATGTGGTAGTCCTCACCAGTAGACATACTGGGGGTGTGGCCGAGGACATCACN
                           TACATCCTCAAGCAGATGCGTAGAGCCATAGTGGTGGGTGAGCGGACAGAGGGCGGTGCCCTGGACCTCCAGAAGCTGAGAATAGGCCAGTCCAACTTTT
                           TCCTCACAGTTCCTGTGTCCAGGTCTCTGGGACCCCTGGGAGGAGGCGGCCAGACATGGGAAGGCAGTGGTGTGCTGCCTTGTGTAGGGACACCTGCAGA
                           GCAGGCCCTAGAAAAGGCCCTGGCCATCCTCACCCTGCGCCGTGCCCTGCCAGGGGTTGTCCTCCGACTTCAGGAAGCCCTCCAGGAGTATTACACACTC
                           GTGGACCGAGTGCCGGGCCTGCTACACCACCTGGCTAGCATGGACTACTCAGCCGTGGTCTCTGAGGATGACCTAGTAACAAAGCTCAATGCTGGCTTGC
                           AAGCTGTCTCAGAGGATCCCAGGCTCCTGGTGAGAACCACTGGACCTAAAGAAAGCTCCTCTAGGCCTGAGACTGGGCCTAATGACCCCCCAGAAGTTGC
                           TCCTGAGGTGCCCAAGGAAGAAGCTGCTCGGAGGGCCCTTGTGGACTCTGTGTTTCAGGTATCCGTGCTGCCGGGCAATGTGGGATA?????????????
                           ?????????????????????????????????????????????????????????????????????ATGACAATCATACGAAAAACTCACCCACTAT
                           TTAAGATTATCAATCACTCATTTATTGATCTCCCAACTCCATCAAATATCTCATCCTGATGGAACTTCGGATCCCTACTAGGAATGTGCCTAGTTATTCA
                           AATCCTTACAGGACTATTTCTAGCTATACACTATACATCAGATACAGCAACAGCATTTTCCTCAGTCGCCCACATTTGTCGAGATGTGAACTATGGCTGA
                           CTAATTCGATATTTACACGCAAACGGGGCCTCAATATTCTTTATCTGTTTATTTATCCATGTTGGACGAGGCATTTATTATGGCTCCTACGTTTTAACAG
                           AAACCTGAAACATTGGGATCGTCTTATTCCTCACCACAATAGCAACTGCATTTGTAGGCTATGTCCTTCCATGAGGACAAATATCATTTTGAGGAGCCAC
                           AGTAATTACAAATCTACTCTCAGCAATCCCATACATCGGAACCACCCTAGTANAGTGAATCTGAGGGGGGTTCTCAGTTGACAAAGCCACACTAACACGC
                           TTTTTCGCATTCCACTTCATCCTTCCATTCATTATTGCAGCCTTCGTTCTAGTCCACCTTCTATTCCTACATGAAACAGGATCAAATAACCCATCAGGCC
                           TTAATTCAAACTCAGACAAAATCCCATTTCACCCTTACTATACCATCAAAGATTTTTTAGGGGTACTCCTCCTATTGATAGTTCTCATAATTTTGGCTTT
                           ATTTTTCCCAGATGTTCTCGGAGACCCCGACAACTATACTCCAGCAAATCCACTCAATACTCCAGCGCACATCAAGCCAGAATGATATTTCCTCTTTGCC
                           TACGCTATCCTCCGATCTATCCCTAATAAACTAGGAGGAGTTTTAGCTCTTATCCTATCCATCCTAATTTTAGCAGCTTTCCCTCTACTAAATTCTTCCA
                           AACAACACGGAATGACCTATCGACCTATTACCCAAATCCTCTACTGAATTTTCGTAGCTAACCTACTTATCCTTACATGAATTGGANGTCAACCAGTAGA
                           ATACCCATTTACAGCAATCGGACAAATTTCCTCAATCTTATATTTTACTATCATCGTTATCCTCATACCAATCGCCAGCATAATTGAAAATGANATCCTC
                           AAACTCCACTAA?
Rhipidomys_nitela          1000000000010101000000011-00110000100102-200010000011100000010000000100002110000001?0101????????????
                           ?1?CTGATGGGAATGCAAGCAGCCATTGAGCAGGCTATGAAGAGTCGTGAGATTCTGAGCATCTCAGACCCTCAGATGCTGGCCCATGTGCTGACAGCCG
                           GAGTGCAGAGTTCCTTGAATGACCCACGCCTCTTCATCTCCTATGAGCCCAGTGCCATCGAGGCTCCCCAGCAAGCACCAACGCTCACCAGCCTCACCCG
                           AGAAGAACTGCTGGCCCAGCTACAGAGGAACATCCGCCATGAAGTTCTTGAGGGCAATGTGGGTTACCTACGAGTGGATGACCTTCCTGGCCAGGAGGTA
                           CTGAGTGAGCTGGGGGAATTCTTGGTGACCCATGTGTGGAGGGAGCTCATGAGCACCTCTTCCTTAGTACTAGATCTTCGGCACTGTGCTGGTGGTCACA
                           TCTCTGGGATACCTTATGTCATCTCCTACTTGCACCCTGGGAACACAGTCATGCATGTGGATACCATCTATGATCGCCCCTCCAACACCACCACTGAGAT
                           CTGGACCTTGCCCAAGGTCCTAGGGGAGAGATACAGTGCTGACAAAGATGTGGTAGTCCTCACCAGTGGACATACTGGGGGTGTGGCTGAGGACATCACC
                           TACATCCTCAAGCAGATGCGCAGAGCCATAGTGGTGGGTGAGCGGACAGAGGGAGGTGCCCTGGACCTCCAGAAGCTGAGAATAGGCCAGTCCAACTTTT
                           TCCTCACAGTTCCTGTGTCCAGGTCTCTGGGACCCCTGGGAGGAGGTGGCCAGACATGGGAAGGCAGTGGTGTGCTGCCTTGTGTGGGGATACCTGCAGA
                           GCAGGCCCTAGAAAAGGCCCTGGCCATCCTCACCCTGCGCCGTGCCCTGCCAGGGATTGTCCTCCGACTTCAGGAAGCCCTGNAGGACTATTACACACTG
                           GTGGACCGAGTGCCAGGCCTGCTACACCACCTGGCTAACATGGACTACTCATCCGTGGTCTCTGAGGATGACCTAGTGACAAAGCTCAATGCTGGCTTGC
                           AAGCTRTCTCAGAGGATCCCAGGCTCCTAGTGAGAGCCACTGGACCTAAAGAAAGCTCCTCTAGGCCTGAGGCTGGGCCTAACGACCCCCCAGAAGCTGC
                           TCCTGAGGTGCCCAAGGAAGAAGCTGCCCAGAGAGCCCTAGTGGACTCTGTGTTTCAGGTATCCGTGCTCCCGGGCAATGTGGGATACCTGCGCTTTGAC
                           AGATTTGCAGATGCCCCTGTGCTGAGGACACTGGGTCCTTACGTGTTGCACCAGGTGTGGGAGCCCCTGATGACAATCATACGAAAAAACCATCCTCTGT
                           TCAAAATAATTAACCATTCATTCATTGATCTTCCTACTCCATCCAATATTTCATCTTGATGAAACTTCGGATCCTTACTAGGCGTGTGTCTTATTATTCA
                           AATTCTCACAGGATTATTCCTAGCTATACACTACACATCAGATACAACCACAGCATTCTCTTCAGTTGCCCATATTTGCCGAGACGTTAACTATGGCTGA
                           CTAATCCGCTACCTCCATGCCAACGGGGCTTCAATATTCTTTATTTGCCTCTTCATCCACGTTGGACGAGGAATTTACTACGGCTCATACATGCTTCTAG
                           AAACATGAAATATCGGAATTATCCTTCTACTAATAACTATAGCAACAGCATTCGTAGGCTATGTACTCCCATGAGGACAAATATCATTTTGAGGGGCTAC
                           AGTCATTACAAACCTTCTTTCAGCCATCCCCTACATCGGAAACACACTCGTCGAATGAATTTGAGGGGGGTTTTCAGTTGACAAAGCCACCCTCACACGT
                           TTCTTTGCATTTCATTTTATCCTACCCTTTATTATTACAGCCCTCGTGCTAGTTCATCTTCTCTTCCTACACGAAACAGGATCAAACAATCCATCAGGCT
                           TAGACTCAAACTCCGACAAAATTCCATTCCACCCATATTATACAATCAAAGATCTATTAGGAATCCTCCTTTTATTAATAGTTCTCACAATTTTAGTCTT
                           ATTTTTCCCTGATGCACTCGGAGACCCCGACAATTATACCCCCGCAAACCCACTCAACACCCCCGCACACATTAAGCCGGAGTGATACTTTCTCTTTGCC
                           TACGCAATCCTTCGATCTATCCCTAACAAACTAGGAGGAGTTCTAGCCCTAATCCTATCCATCNNNATTCTAGCTGCCTTTCCCTACTTANNNNNNTCCA
                           AACAACATGGCCTGATATATCGCCCTATCACCCAAATCCTCTATTGAATTTTTATTGCTAACCTCNNNNNNCTTACNTGAATCGGAGGACAACCAGTA??
                           ????????????????????????????????????????????????????????????????????????????????????????????????????
                           ?????????????
Thomasomys_baeops          10000001000101001100{01}2000000110011000112-2000101200111000000000000000000021100000011{01}1001??10100001?
                           000CTGATGGGAATGCAAGCAGCCATCGAGCAGGCTATGAAGAGCCGTGAGATTCTGGGCATCTCAGACCCTCAGATGCTGGCCCATGTGCTGACAGCTG
                           GAGTGCAGAGTTCCTTGAATGATCCACGCCTCTTCATCTCCTATGAGCCCAGTACCCTCGAGGCTCCCCAGCAAGCACCAACGATCACCAGCCTCACCCG
                           AGARGAACTGCTGGCCCAGCTACAGAGGAACATCCACCATGAAGTTCTTGAGGGCAATGTGGGTTACCTACGAGTGGATGACCTTCCTGGCCAGGAGGTA
                           CTGAGTGAGNTGGGGGAATTCTTGGTGGNCCATGTGTGGAGGCAGCTCATGAGCACCTCTTCCTTAGTACTAGATCTTCGGCACTGTGCTGGCGGTCACA
                           TCTCTGGGATACCTTATGTCATCTCCTACTTGCACCCTGGGAACACAGTCATGCACGTGGATACCATTTATGATCGCCCCTCCAACACCACCACTGAGAT
                           CTGGACCTTGCCCAAGGTCCTAGGGGAGAGATACAGTGCTGACAAAGATGTGGTAGTCCTCACCAGTGGACATACTGGGGGTGTGGCTGAGGACATCACC
                           TACATCCTCAAGCAAATGCGCAGAGCCATAGTGGTAGGTGAGCGGACAGAGGGCGGTGCCTTGGACCTCCAGAAGCTGAGAATAGGCCAGTCCAACTTTT
                           TCCTCACAGTTCCTGTGTCCAGGTCTCTGGGACCCCTGGGAGGAGGTGGTCAGACATGGGAAGGCAGTGGTGTGCTGCCTTGTGTGGGGAYACCTGCAGA
                           GCAGGCCCTGGAAAAGGCCCTGGCCATCCTCACCCTGCGCCGTGCCCTGCCAGGGRTTGTCCTCCGACTTCAGGAAGCCCTGCAGGACTATTACACACTG
                           GTAGACCGAGTGCCAGGCCTGCTACACCACCTGGCTAACATGGACTACTCATCCGTGGTCTCTGAGGATGACCTAGTGACAAAGCTCAATGCTGGCTTGC
                           AAGCTGTCTCAGAGGATCCCAGGCTCCTGGTAAGAGCCACTGGACCTAGAGAAAGCTCCNCTAGGCCTGAGACTGGGCCTAATGATCCCCCAGAAGCTGC
                           TCCTGAGGTGCCCAAGGAAGAAACTGCCCGGAGGGCCCTAGTGGACTCTGTGTTTCAGGTATCCGTGCTGCCGGGCAATGTGGGATACCTGCGCTTTGAC
                           AGATTTGCAGATGCCTCTGTGCTGAGGACRCTGGGTCCTTATGTGTTGCACCAGGTATGGGAGCCCCTGATGACAATTATACGAAAAAATCACCCCTTAC
                           TTAAACTAATCAATCACTCATTCATCGACCTACCTACTCCCTCTAACATCTCATCCTGATGAAACTTCGGCTCCCTACTCGGAGTGTGCCTTATAATTCA
                           AATTCTAACAGGACTATTTCTAGCCATACACTATACATCAGATACAACCACAGCATTCTCTTCAGTCGCCCACATCTGCCGAGACGTTAATTACGGGTGA
                           CTAATCCGCTATCTTCACGCTAACGGAGCCTCCATATTTTTTATCTGCCTATTCATCCACGTAGGACGAGGAATTTACTACGGCTCTTACATATTATTAG
                           AAACATGAAACATTGGAATTATCTTATTCCTAACAACTATAGCAACAGCATTCGTAGGTTATGTTCTTCCATGGGGACAAATATCATTCTGAGGGGCCAC
                           TGTAATCACAAACCTCCTCTCCGCCATCCCCTACATTGGCAATACCCTAGTAGAATGAATCTGAGGCGGATTTTCAGTCGACAAGGCCACCCTAACACGC
                           TTCTTCGCATTCCACTTCATCCTACCATTCATTATCACAGCTCTCGTACTAGTACACCTTCTATTCCTCCACGAAACAGGCTCAAACAACCCATCAGGAC
                           TCAACTCAAATTCAGATAAAATTCCATTCCACCCGTACTACACAATCAAAGACCTATTAGGAGTCCTCCTTCTATTAATAGTTCTCATAATTCTAGTACT
                           ATTTTTCCCAGATATTCTCGGAGACCCCGATAACTACACC????????????????????????????????????????????????????????????
                           ????????????????????????????????????????????????????????????????????????????????????????????????????
                           ????????????????????????????????????????????????????????????????????????????????????????????????????
                           ????????????????????????????????????????????????????????????????????????????????????????????????????
                           ?????????????
Wiedomys_cerradensis       1100001000010000000002011-00010100000110-0100201000?11000000000000010000021000000111111110?00???????
                           ???CTGATGGGAATGCAGACAGCCATTGAGCAGGCTATGAAGAGTCGTGAGATTCTGGGCATCTCAGACCCTCAGATGCTGGCCCATGTGCTGACAGCCG
                           GAGTGCAGAGCTCCTTGAATGACCCACGCCTCTTCATCTCCTATGAGCCCAGTACCCTCGAGGCTCCCCAGCAAGCACCAATGCTCACCAACCTTACCCG
                           AGAAGAACTGCTGGCCCAGCTACAGAGAAACATCCACCATGAAGTTCTTGAGGGCAATGTGGGTTACCTACGAGTGGATGACCTTCCTGGCCAGGAGGTA
                           CTGAGTGAGCTGGGGGAGTTCTTGGTGGCCCATGTGTGGAGACAGCTCATGAGCACCTCTTCCTTAGTACTAGATCTTCGGCACTGTGCTGGTGGCCACA
                           TCTCTGGGATACCTTACGTCATCTCCTACTTGCACCCTGGGAACACCGTCATGCACGTAGATACTATCTATGATCGCCCCTCCAACACCACCACTGAGAT
                           CTGGACCTTGCCCAAGGTCCTAGGGGAGAGATACAGTGCTGACAAAGATGTGGTAGTCCTCACCAGTGGACATACTGGGGGTGTGGCTGAGGACATCACC
                           TACATCCTCAAGCAGATGCGCAGAGCCATAGTGGTGGGTGAGCGGACAGAGGGCGGTGCCCTGGACCTCCAGAAGCTGAGAATAGGCCAGTCCAACTTTT
                           TTCTCACAGTTCCTGTGTCCAGGTCTCTGGGACCCCTGGGAGGAGGTGGCCAGACATGGGAAGGCAGTGGTGTGCTGCCTTGTGTGGGAACACCTGCAGA
                           ACAGGCCCTAGAGAAGGCCCTGGCCATCCTCACCCTGCGCCGTGCCCTGCCGGGGGTTGTCCTCCGACTTCAGGAAGCCCTGCAGGACTATTACACACTG
                           GTGGACAGAGTGCCGGGCCTGCTACACCACCTGGCTAGCATGGACTACTCAGCCGTGGTCTCTGAAGATGACCTAGTAACAAAGCTCAATGCTGGTTTGC
                           AAGCTGTCTCAGAGGATCCCAGGCTCCTGGTGAGAGCCACTGGACCTAAAGAAAGCTCCTCTAGGCTTGAGACTGGGCTTAATGACCCCCCAGAAGCTGC
                           TCCTGAGGTGCCCAAGGAAGAAGCTGCCCGGAGGGCCCTGGTGGACTCTGTGTTTCAGGTATCTGTGCTGCCAGGCAATGTGGGATACCTGCGCTTTGAC
                           AAATTTGCAGATGCCTCTGTGCTGAGGACACTGGGTCCTTATGTGTTGCACCAGGTGTGGGAGCCCCTA??????TTTATACGAAAAACTCACCCGCTGC
                           TCAAAATTNNNAACCACTCATTTATTGATCTCCCCACCCCCTCCAATATTTCTTCCTGATGAAACTTTGGCTCACTTCTAGGCATCTGCCTGATAGTTCA
                           AATTATCACGGGATTATTCCTAGCTATACACTACACATCAGACACGACTACAGCATTTTCCTCAGTCACACACATCTGCCGAGATGTAAACTATGGCTGA
                           TTAATTCGCTATATACACGCCAATGGCGCATCTATATTTTNCATTTGCCTTTTCATCCACGTAGGTCGAGGTATCTATTATGGCTCTTACATACTATCAG
                           AAACCTGAAACATTGGAATTATCTTACTCCTTACTACCATAGCCACAGCATTCGTTGGCTATGTTCTGCCATGAGGACAGATATCATTCTGAGGTGCCAC
                           CGTAATCACAAACCTACTCTCCGCCATTCCATACGTGGGAACAACCCTAGTTGAATGGATTTGAGGTGGATTCTCAGTTGATAAAGCAACACTAACTCGA
                           TTTTTCGCCTTCCATTTTATTTTACCATTTATTATTGCAGCCCTAGTCTTAGTCCACTTACTATTCCTCCACGAGACAGGGTCTAATAACCCCTCAGGCC
                           TAAACTCAAACTCAGATAAAATCCCATTTCACCCATACTACACTATTAAAGACCTTCTANGANTCCTCCTTNTATTAATAGTTCTCATAATTTTAGTATT
                           ATTTTTTCCTGATGCACTCGGANACCCAAATAATTATACCCCANCAAATCCACTCAACACCCCAGCACACATTAAGCCAGAATGATATTTCCTCTTCGCC
                           TATGCCATCTTACGGTCTATCCCAAACAAACTTGGAGGAGTCTTAGCACTAATTTTATCTATTCTAATTCTAGCCGCATTCCCCCTACTTAATTCCTCAA
                           AACAACAGGGCTATATTTATCGACCTATCACACAACTCCTGTATTGAATTTTTATCTCCAACATCCTAATTCTCACATGANTTGGGGGCCAGCCAGTAGA
                           ATATCCCTTCACATATATCGGTCAANTCTCATCTATCATATATGTCATANTTATTGTNATTCTTATACCTTTCGCCAACATAATNGAAAATGATATCCTC
                           NNATTACCT????
Aegialomys_xanthaeolus     11000111000111000000{01}{12}112-001{12}01{01}1020310-210111{01}110112100000022000000000111000000110211?11000???????
                           ?10CTGATGGGAATGCAAGCAGCCATTGAGCAGGCTATGAAGAGTCGTGAGATTCTGGGCATCTCAGACCCTCAGATGCTGGCCCATGTGCTGACAGCTG
                           GAGTGCAGAGTTCCTTGAATGACCCACGCCTCTTTATCTCCTATGAGCCCAGTACCCTCGAGGCTCCCCAACAAGCACCAACGCTCACCAGCCTCACCCG
                           AGAAGAANTGCTGGCCCAGGTACAGAGGAATATCCACCATGAAGTTCTTGAGGGAAATGTGGGTTACCTACGAGTGGATGACCTTCCTGGCCAGGAGGTA
                           CTGAGTGAGCTGGGGGAATTCTTGGTGGCCCATGTGTGGAGGCAGCTCATGAGCACCTCTTCCTTAATACTAGATCTTCGGCACTGTGCTGGTGGTCACA
                           TCTCTGGGATACCTTATATCATCTCCTACTTGCACCCTGGGAACACAGTCATGCANGTGGATACCATCTATGACCGCCCATCCAACACCACCACTGAGAT
                           CTGGACCTTGCCCAAGGTCCTNGGGGAGAGATACAGTGCTGACAAAGATGTGGTNGTCCTCACCAGTGGACATACTGGGGGTGTGGCTGAGGACATCACC
                           TACATCCTCAAGCAGATGCGCAGAGCCATANTGGTGGGTGAGCGGACAGAGGGTGGTGCCCTGGACCTCCAGAAGCTGAGAATAGGCCAGTCCAACTTTT
                           TCCTCACAGTTCCTGTGTCCAGGTCTCTGGGACCCCTGGGCGGAGGTGGCCAGACATGGGAAGGCAGTGGTGTGCTGCCTTGTGTGGGGACTCCTGCAGA
                           GCAGGCCCTAGAAAAGGCCCTGGCCATCCTCACCCTGCGCCGTGCTCTGCCAGGGGTCGTCCTCCGACTTCAGGAAGCCCTGCAGGACTATTACACGCTG
                           GTGGACCGAGTGCCGGGCCTGCTACACCACCTGGCTAGCATGGACTACTCAGCCTTGGTCTCTGAAGATGACCTAGTGACAAAGCTCAATGCTGGCTTGC
                           AAGCTGTCTCAGAGGATCCCAGGCTCCTGGTGAGAGCCACTGGACCTAAAGAAAGCTCCTCTAGGCTTGAGACTGGGCCTAATGACCCCCCAGAAGCTGC
                           TCCTGAGGTGCCCAAGGAAGAAGCTGCCCGGAGGGCCCTAGTRGACTCTGTATTTCAGGTATCCGTGCTGCCGGGCAATGTGGGATACCTGCGCTTTGAC
                           AGATTTGCAGATGCCTCCGTGCTGAGGACACTGGGTCCTTATGTGCTGCAGCAGGTGTGGGAGCCCCTGATGACAATCATACGAAAAAAACACCCCTTAC
                           TTAAAATTATTAATCACTCATTCATTGATCTTCCAACTCCATCCAACATTTCATCTTGATGAAACTTCGGCTCATTACTAGGAATTTGCCTAATAGTACA
                           AATTATTACCGGATTATTCCTAGCAATACACTACACATCAGACACAACAACAGCATTCTCTTCAGTAACCCACATCTGCCGAGACGTAAATTATGGGTGA
                           CTAATCCGATACACCCATGCAAACGGAGCTTCAATATTCTTCATCTGCCTCTTCATTCACGTCGGCCGAGGAATCTATTACGGATCCTTCATACTCAATG
                           AAACCTGAAACATCGGAATTATCCTATTACTTACAACCATAGCAACAGCATTCGTAGGCTACGTATTACCATGAGGTCAAATATCCTTTTGAGGTGCCAC
                           AGTAATCACAAACCTATTATCAGCAATCCCCTATATTGGCACTACACTAGTAGAATGAATCTGAGGCGGTTTCTCAGTTGACAAAGCCACACTAACACGA
                           TTCTTTGCCTTCCACTTCATTCTCCCATTCATCATTACAGCCCTAGTTTTAGTACACCTCTTATTCCTTCACGAAACAGGATCAAACAACCCCTCAGGAT
                           TAAACTCAGACTCAGACAAAATCCCATTCCATCCTTACTATACAATCAAAGATCTCCTAGGAATCTTACTTCTATTAATAGTTCTCATAATTTTGGTTTT
                           ATTTTTCCCAGATGTTCTCGGAGACCCAGATAATTATACACCAGCAAACCCACTCAACACCCCAGCACACATCAAACCAGAATGATACTTCCTCTTTGCC
                           TATGCTATCCTACGATCAATCCCAAACAAACTAGGGGGTGTTATAGCCCTCTTGCTCTCTATTCTAACCTTAGCAGCATTTCCACTCCTCAATTACTCCA
                           AACAACACGGACTAATTTATCGTCCAATTACACAATTCCTATACTGAGTCTTCATCGCCAACCTACTCATCCTAACATGAATCGGAGGACAACCAGTAGA
                           ATACCCATTCACTACTATTGGACAAATTTCATCAATCCTATACTTTACCATTATCGTCATTCTAATACCAATAGCTACCATAATCGAAAATGATATCTTA
                           AAACTTCACACA?
Amphinectomys_savamis      ????121??121?100000002112-?00201{01}01203?01???1???1?0????1?0??????????????????????????????????????????
                           ???CTGATGGGAATGCAAGCAGCCATTGAGCAGGCTATGAAGAGTCGTGAGATTCTGGGCATCTCAGACCCTCAGATGCTGGCCCATGTGCTGACGGCTG
                           GAGTGCAGAGTTCCTTGAATGACCCACGCCTCTTTATCTCCTATGAGCCCGGTACCCTCGAGGCTCCCCAACAAGCACCAACGCTCACCAGCCTCACCCG
                           AGAAGAACTGCTGGCCCAAGTACAGAGGAATATCCACCATGAAGTTCTTGAGGGAAATGTGGGTTACCTACGAGTGGATGACCTTCCTGGCCAGGAGGTA
                           CTGAGTGAGCTGGGGGAATTCTTGGTGGCCCATGTGTGGAGGCAGCTCATGAGCACCTCTTCCTTAATACTAGATCTTCGGCACTGTGCTGGCGGTCACA
                           TCTCTGGGATACCTTATATCATCTCCTACTTGCACCCTGGGAACACAGTCATGCACGTGGATACCATCTATGACCGCCCATCCAACACCACCACTGAGAT
                           CTGGACCTTGCCCAAGGTCCTAGGGGAGAGATACAGTGCTGACAAAGATGTGGTAGTCCTCACCAGTGGACACACTGGGGGTGTGGCTGAGGACATCACC
                           TACATCCTCAAGCAGATGCGCAGAGCCATAGTGGTAGGTGAGCAGACAGAGGGTGGTGCCTTGGACCTCCAGAAGCTGAGAATAGGCCAGTCCAACTTTT
                           TCCTCACAGTTCCTGTGTCCAGGTCTCTGGGACCCCTGGGCGGAGGTGGCCAGACATGGGAAGGCAGTGGTGTGCTGCCTTGTGTGGGGACTCCTGCAGA
                           GCAGGCCCTAGAAAAGGCCCTGGCCATCCTCACCCTGCGCCGTGCTCTGCCAGGGGTTGTCCTCCGACTTCAGGAAGCCCTGCAGGACTATTACACACTG
                           GTGGACCGAGTGCCGGGCCTGCTACACCACCTGGCTAGCATGGACTACTCAGCCTTGGTCTCTGAGGATGACCTAGTGACAAAGCTCAATGCTGGCCTGC
                           AAGCTGTCTCAGAGGATCCCAGGCTCCTGGTGAGAGCCACTGGACCTAAAGAAAGCTCCTCTAGGCCTGAGACTGGGCCTAATGACCCCCCAGAAGCTGC
                           TCCTGAGGTGCCCAGGGAAGAAGCTGCCCGGAGGGCGCTAGTGGACTCTGTGTTTCAGGTCTCCGTGCTGCCGGGCAATGTGGGATACCTGCGCTTTGAC
                           AGATTTGCAGATGCCTCCGTGCTGAGGACACTGGGTCCTTACGTGCTGCAGCAGGTGTGGGAGCCCCTGATGACAATTATACGAAAAAAACACCCACTAC
                           TCGAAATCATTAACCACTCACTCATTGATCTACCAAACCCCTCCAACATCTCATCATGATGAAACTTCGGGTCCCTCTTAGGAATCTGCCTAATAGTACA
                           AATCATTACAGGACTATTCCTAGCCATACACTACACATCAGACACAACCACAGCATTCTCATCAGTAACACATATCTGCCGAGATGTGAACTACGGCTGA
                           CTTATCCGATATGCTCACGCCAACGGAGCCTCAATATTCTTCATCTGCCTATTCATCCACGTAGGACGAGGAATCTACTACGGCTCCTTCATACTAAATG
                           AAACTTGAAACATTGGAATTATCTTACTCCTCACAACCATAGCAACAGCATTCGTAGGTTACGTATTACCATGAGGCCAAATATCATTCTGAGGCGCTAC
                           CGTAATTACCAATCTACTATCAGCAATCAAAGCCATCGGGACCACACTAGTCGAATGAATCTGAGGCGGCTTCTCAGTAGACAAAGCCACCCTAACCCGA
                           TTTTTCGCCTTTCACTTTATTCTCCCATTCATCATCACAGCTTTAGTTTTAGTCCACCTCCTATTCCTACACGAAACAGGGTCAAACAACCCCTCAGGAT
                           TAAACTCAGACTCCGACAAAATCCCATTCCACCCGTATTACACAATCAAAGACCTCTTTGGAATTATTATTCTATTAATAGTTCTCATAATTTTGGTTTT
                           ATTTTTCCCAGATATTCTCGGAGACCCCGACAATTACACACCTGCAAATCCACTCAACACCCCAGCACATATTAAACCAGAATGGTACTTCCTCTTCGCT
                           TATGCCATCCTACGATCTATCCCAAACAAATTAGGAGGAGTACTAGCACTATTACTTTCAATTCTCATCCTAGCCGCACTCCCATTCCTCAACCCATCCA
                           AACAACGCGGATTAACTTACCGACCTATCACACAAGCCCTATACTGAATCTTTATTGCTAACTTACTAGCTTTAACATGAATCGGAGGCCAACCAGTAGA
                           ACACCCATACACAACAATCGGACAAATTTCATCTATTCTATATTTCACAACTATCGTAATTCTAATACCAATAGCAGCCACAATCGAAAATAATATCATA
                           AAACTTCATACA?
Cerradomys_vivoi           1100011100011100000001012-00120101010310-21011102001120000000100{01}0000100011000000110211112000???????
                           ?10CTGATGGGAATGCAAGCAGCCATTGAGCAGGCTATGAAGAGTCGTGAGATTCTGGGCATCTCAGACCCTCAGATGCTGGCCCATGTGCTGACAGCTG
                           GAGTACAGAGTTCCTTGAATGACCCACGCCTCTTTATCTCCTATGAGCCCAGTACCCTCGAGGCTCCTCAACAAGCACCAACGCTCACCAGCCTCACCCG
                           AGAAGAACTGCTGGCCCAGGTACAGAGGAATATCCACCATGAAGTTCTTGAGGGAAATGTGGGTTACCTACGAGTGGATGACCTTCCTGGCCAGGAGGTA
                           CTGAGTGAGCTGGGGGAATTCTTGGTGGTCCATGTGTGGAGGCAGCTCATGAGCACCTCTTCCTTAATACTAGATCTTCGACACTGYGCTGGTGGTCACA
                           TCTCTGGGATACCTTATATCATCTCCTACTTGCACCCTGGGAACACAGTCATGCACGTGGATACCATCTATGACCGCCCATCCAACACTACCACTGAGAT
                           CTGGACCTTGCCCAAGGTCCTAGGGGAGAGATACAGTGCTGACAAAGATGTGGTAGTCCTCACCAGTGGACATACTGGGGGTGTGGCTGAGGANATCACC
                           TACATCCTCAAGCAGATGCGCAGAGCCATAGTGGTGGGGGAGCGGACAGAGGGTGGTGCCCTGGACCTCCAGAAGCTGAGAATAGGCCAGTCCAACTTNT
                           TCCTCACAGTTCCTGTGTCCAGGTCTCTGGGACCCCTGGGCGGAGGGGGCCAGACATGGGAAGGCAGTGGTGTGCTGCCTTGTGTGGGGACTCCTGCGGA
                           GCAGGCCCTAGAAAANGCCCTGGCCATCCTCACCCTGCGCNGTGCTTTGCCAGGGGTCGTCCNCCGACTTCAGGAAGCCCTGCAGGACTATTACACAYTG
                           GTGGACCGAGTGCCGGGCCTGCTACACCACCTGGCTAGCATGGACTACTCAGCCTTGGTCTCTGAGGATGACCTAGTGACAAAGCTCAATGCTGGCTTGC
                           AAGCTGTCTCAGAGGATCCCAGGCTCCTGGTGAGAGCCACTGGACCTAAAGAAAGCTCCTCTAGGCCTGAGACTGGGCCTAATGACCCCCCAGAAGCTGC
                           TCCTGAAGTGCCCAAGGAAGAAGCTGCCCGGAGGGCCCTAGTGGACTCTGTGTTTCAGGTATCCGTGCTGCCGGGCAATGTGGGATACCTGCGCTTTGAC
                           AGATTTGCAGATGCCTCTGTGCTGAGGACACTGGGTCCTTATGTGCTGCAGCAGGTGTGGGAGCCCCTGATGACAATCACACGAAAAACCCACCCACTAT
                           TCAAAATCATTAATCACTCCTTCATTGACCTCCCAACCCCCTCCAACATCTCATCATGATGGAACTTCGGATCCCTACTAGGAATCTGCCTCATCATACA
                           AATCGTCACAGGCCTATTCCTAGCAATACATTACACGTCAGACACAACCACAGCATTCTCATCAGTAGCCCACATCTGTCGAGACGTAAATTACGGTTGA
                           CTAATCCGATACATACATGCCAACGGAGCCTCCATATTTTTCATCTGCCTTTTCGTCCACGTAGGCCGAGGCATCTACTACGGCTCCTTCGTACTAAACG
                           AAACCTGAAACATCGGAATTATTCTACTACTAACAACCATAGCAACAGCATTCGTAGGCTACGTCCTACCATGGGGCCAAATATCCTTTTGGGGGGCCAC
                           CGTCATTACAAACCTCCTCTCAGCCATTCCCTATATCGGGACCAACCTAGTTGAGTGAATCTGGGGCGGCTTTTCAGTAGACAAAGCAACCCTCACACGA
                           TTCTTTGCCTTTCACTTTATCCTACCATTTATCATCACAGCCCTAGTTTTAGTACACCTCCTATTCCTGCACGAAACAGGCTCTAACAACCCATCAGGAT
                           TAAACTCAAATTCTGACAAAATCCCATTCCACCCCTACTACACAATTAAAGACCTCCTAGGGATCCTAATTCTATTAATAGTTCTCATAATTTTGGTTTT
                           ATTTTTCCCAGATATTCTCGGAGACCCCGACAATTACACACCAGCAAATCCACTCAACACGCCAGCACACATTAAGCCAGAATGATACTTCCTATTCGCC
                           TACGCTATCTTACGGTCCATCCCAAATAAACTAGGTGGGGTTTTAGCCCTACTACTCTCCATCCTCATTCTAGCAGCATTCCCCCTACTAAACACCTCTA
                           AACAACACGGATTAACCTACCGCCCAATCACACAGTTCCTCTACTGAGTTTTCATTGCAAACCTACTCATTTTAACATGAATCGGCGGCCAACCAGTAGA
                           ATACCCATTTACAACTATCGGACAAATTTCATCAATCCTATACTTCATAATCATCGTAATCCTAATGCCAATTGCCAGCATAATTGAAAACGACATCCTC
                           AAATTACACG???
Drymoreomys_albimaculatus  ??00001000030000001002011-00120000{01}{01}021{12}120001110{01}0110?000001001100001000211001001102111011201100011
                           010CTGATGGGAATGCAAGCAGCCATTGAGCAGGCTATGAAGAGTCGTGAGATTCTGGGCATCTCAGACCCTCAGATGCTGGCCCATGTGCTGACAGCCG
                           GAGTACAGAGTTCCTTGAATGACCCACGCCTCTTTATCTCCTATGAGCCCAGTACCCTCGAGGCTCCCCAACAAGCACCAATGCTCGCCAGCCTCACCCG
                           AGAAGAACTACTGGCCCAGGTACAGAGGAATATCCACCATGAAGTTCTTGAGGGAAATGTGGGTTACCTACGAGTGGATGACCTTCCTAGCCAGGAGGTA
                           CTGAGTGAGCTGGGGGAATTCTTGGTGGCCCATGTGTGGAGGCAGCTCATGAGCACCTCTTCCTTAATACTAGATCTTCGGCACTGTGCTGGTGGTCACA
                           TCTCTGGGATACCTTATATCATCTCCTACTTGCACCCTGGGAACACAGTCATGCACGTGGATACCATCTATGACCGCCCATCCAACACCACCACTGAGAT
                           CTGGACCTTGCCCAAGGTCCTAGGGGAGAGATACAGTGCTGACAAAGATGTGGTAGTCCTCACCAGTGGACACACTGGGGGTGTGGCTGAGGACATCACC
                           TACATCCTCAAGCAGATGCGCAGAGCCATAGTGGTAGGTGAGCAGACAGAGGGTGGTGCCTTGGACCTCCAGAAGCTGAGAATAGGCCAGTCCAACTTTT
                           TCCTCACAGTTCCTGTGTCCAGGTCTCTGGGACCCCTGGGCGGAGGTGGCCAGACATGGGAAGGCAGTGGTGTGCTGCCTTGTGTGGGGACTCCTGCAGA
                           GCAGGCCCTAGAAAAGGCCCTGGCCATCCTCACCTTGCGCCGTGCTCTGCCAGGGGTTGTCCTCCGACTTCAGGAAGCCCTGCAGGACTATTACACACTG
                           GTGGACCGAGTGCCGGGCCTGCTACACCACCTGGCTGGCATGGACTACTCAGCCTTGGTCTCTGAGGATGACCTNGTGACGAAGCTCAATGATGGNTTGC
                           AGGNTGTCTCAGAGGATCCCAGGNTCCTGGTGAAAGCCACTGGACCTAAAGAAAGTTCCTCTAGGCCTGAGATTGGGCCTAATGACCCCCCGGAAGCTGT
                           TCCTGAGGTGCCCAAGGAAGAAGCCGCCCGGAGGGCCCTAGTGGACTCTGTGTTTCAGGTATCCGTGCTGCCGGGCAATGTGGGGTACCTGCGCTTTGAC
                           AGATTTGCAGACGCCTCTGTGCTGAGGACCCTGGGTCC???????????????????????????????ATGACAATCATACGAAAACACCACCCCTTAC
                           TTAAAATTATTAATCACTCATTCATTGACCTACCAACTCCATCCAATATCTCATCATGATGAAACTTCGGCTCATTACTAGGGGTCTGCCTAATAGTACA
                           AATCATTACAGGTCTATTCCTAGCCATACATTACACTTCCGACACAACCACAGCATTTTCATCAGTAACCCATATTTGTCGAGACGTAAATTATGGCTGA
                           CTTATCCGATACACCCACGCTAATGGGGCCTCAATATTTTTCATCTGTCTTTTCATCCACGTAGGACGAGGTATCTACTATGGATCCTATATACTAAACG
                           AAACTTGAAATATCGGAATCATTCTATTTCTCACAACCATAGCTACAGCTTTCGTAGGATATGTCTTACCATGAGGACAAATATCCTTCTGAGGAGCAAC
                           AGTAATTACTAACCTACTTTCAGCAATTCCCTATATCGGAACAACCCTAGTAGAATGAATCTGAGGGGGATTCCCCGGAGAGAAAGCCACCCTAACCCGA
                           CTCTTCGCCTTCCACTTCATCCTACCCTTTATTATCACAGCATTAGTTCTAGTTCATCTACTATTTCTTCACGAAACAGGATCCAACAACCCCTCAGGAT
                           TAAACTCAAACTCAGATAAAATCCCCTTTCACCCATATTACACAATCAAGGACCTTCTAGGAGTCTTACTCCTATTAATGGTTCTCATAATTTTGGTTTT
                           ATTTTTCCCAGATGCATTAGGAGACCCAGACAATTATACCCCAGCAAATCCACTCAACACCCCAGCACACATTAAGCCAGAGTGGTATTTCCTCTTTGCC
                           TACGCTATTCTCCGATCAATTCCGAACAAACTAGGGGGAGTCATAGCCCTTCTTCTATCAATTCTCATCCTAGCCGCATTCCCCCTTCTTAACTCCTCAA
                           AACAACACGGATTAATCTACCGCCCAATTACACAAATCCTCTACTGAATTTTCATTGCAAACCTCTTCATCCTCACCTGAATCGGCGGACAACCAGTAGA
                           GTACCCATTCACAATAATCGGCCAAATTTCATCAATCCTATACTTCACAATCATCGTAATCCTAATACCAATTGCTAGCATAATCGAAAACGACATCCTA
                           AAACTCCACACA?
Eremoryzomys_polius        1100011000002100100001012-00120110010310-2000111010100?000000200000000001110001001??????????????????
                           ???CTGATGGGGATGCAAGCAGCCATTGAGCAGGCTATGAAGAGTCGTGAGATTNTGAGCATCTCAGACCCTCAGATGCTGGCCCACGTGCTGACGGCCG
                           GAGTACAGAGTTCCTTGAATGACCCACGCCTCTTTATCTCCTATGAGCCCAGTACCCTCGAGGCTCCCCAACAAGCACCAACGCTCACCAGCCTCACCCG
                           AGAAGAACTGCTGGCCCAGGTACAGAGGAATATCCACCATGAAGTTCTTGAGGGAAATGTGGGTTACCTACGAGTCGATGACCTTCCTGGCCAGGAGGTG
                           CTGAGTGAGCTGGGGGAATTCTTGGTGGCCCATGTGTGGAGGCAGCTCATGAGCACCTCTTCCTTAATACTAGATCTTCGGCACTGTGCCGGTGGTCACG
                           TCTCTGGGATACCTTATATCATCTCCTACTTGCACCCTGGGAACACAGTCATGCACGTGGATACCATCTATGACCGCCCATCCAACACCACCACTGAGAT
                           CTGGACCTTGCCCAAGGTCCTAGGAGAGAGATACAGTGCTGACAAAGATGTGGTAGTCCTCACCAGCGGACATACTGGGGGTGTGGCTGAGGATATCACC
                           TACATCCTCAAGCAGATGCGCAGAGCCATAGTGGTGGGTGAGCGGACAGAGGGGGGTGCCCTGGACCTCCAGAAGCTGAGAATAGGCCAGTCCAACTTTT
                           TCCTCACGGTTCCCGTGTCCAGGTCTCTGGGACCCCTGGGCGGAGGTGGCCAGACATGGGAAGGCAGTGGGGTGCTACCTTGTGTGGGGACTCCTGCAGA
                           GCAGGCCCTAGAAAAGGCCCTGGCCATCCTCACCCTGCGCCGAGCTCTGCCAGGGGTCGTCCTCCGGCTTCAGGAAGCCCTGCAGGACTATTACACACTG
                           GTGGACCGCGTGCCGGGCCTGCTACACCACCTGGCTAGCATGGACTACTCAGCCTTGGTCTCCGAGGATGACCTAGTGACGAAGCTCAATGCTGGCTTAC
                           AGGCTGTCTCAGAGGATCCCAGGCTCCTGGTGAGAGCCACTGGACCTAAAGAAAGCTCCTCTCGGCCTGAGACTGGGCCTAATGACCCCCCGGAAGCTGA
                           TCCTGAGGTGCCCAAGGAAGAAGCCGCCCGGAGGGCCCTAGTGGACTCTGTGTTTCAGGTATCCGTGCTGCCGGGCAATGTGGGGTACCTGCGCTTTGAC
                           CGATTTGCAGACGCCTCTGTGCTGAGGACCCTGGGTCCTTACGTGCTGCGCCAGGTGTGGGAGCCCCTG?????????????????????????????AC
                           TTAAAATTATTAACCACTCATTCATTGACCTCCCAACCCCATCTAATATTTCATCATGATGAAACTTCGGCTCCCTTCTAGGAATCTGCCTAATAATTCA
                           AATCATCACAGGCCTATTTCTAGCCATACACTACACCTCAGACACAACAACAGCTTTCTCCTCAGTAACACACATCTGCCGAGATGTAAACTACGGCTGA
                           CTTATCCGATATATCCACGCTAATGGGGCTTCCATGTTTTTTATCTGCCTTTTTATCCATGTAGGACGAGGAATCTATTATGGTTCCTATATAATAAATG
                           AAACTTGAAATATTGGAATCATTCTATTTCTTACAACTATAGCAACAGCATTCGTGGGTTACGTCCTCCCATGAGGCCAAATATCCTTCTGAGGAGCAAC
                           AGTAATTACCAACCTTCTCTCAGCAATCCCCTACGTAGGAACAACCCTAGTAGAATGAATTTGAGGTGGTTTCTCTGTAGATAAAGCTACCCTAACACGA
                           TTCTTCGCCTTCCATTTTATTTTACCCTTCATTATTGCTGCCCTAGTCTTAGTACACTTACTATTCCTACACGAAACAGGATCTAACAACCCCTCAGGAC
                           TAAATTCAGACTCAGACAAAATCCCATTTCACCCCTACTATACAATAAAAGACCTTCTAGGAGTATTACTTCTATTAATAGTTCTCATAATTTTAGTCTT
                           ATTTTTCCCTGATATTCTCGGAGACCCAGACAATTATACACCAGCAAATCCACTCAACACCCCAGCACATATTAAACCGGAATGATATTTCCTTTTTGCC
                           TACGCCATCCTTCGATCAATTCCTAACAAACTAGGGGGTGTAATGGCACTTTTACTCTCCATTCTTATCCTAGCTGCATTCCCTTTACTTAATAATTCTA
                           AACAACACGGACTAATCTATCGACCAATTACACAAATTTTATACTGGATCTTCATCGCCAACCTCCTAATCCTAACTTGAATCGGCGGACAACCAGTAGA
                           ATACCCATTTACAACAATTGGACAAATCTCATCAATCCTATACTTCACAATTATCGTTATCTTAATGCCAATAGCCAATATAATCGAAAATGACATTCTA
                           AAACTCCAC????
Euryoryzomys_lamia         1100010100012100000012011-00010112120212-0{01}00110200?00000000120000000101011000000???????????????????
                           ?1?CTGATGGGAATGCAAGCAGCCATTGAGCAGGCTATGAAGAGTCGTGAGATTCTGGGCATCTCAGACCCTCAGATGCTTGCCCATGTGCTGACAGCTG
                           GAGTGCAGAGTTCCTTGAATGACCCACGCCTCTTTATCTCCTATGAGCCCAGCACCCTCGAGGCTCCCCAACAAGCACCGACGCTCACCAATCTCACCCG
                           AGAAGAACTGCTGATCCAGGTACAGAAGAACATCCACCATGAAGTTCTTGAGGGTGATGTGGGTTACCTACGAGTGGATGACCTTCCTGGCCAGGAGGTA
                           CTGAGTGAGCTGGGGGAATTCTTGGTGACCCATGTGTGGAGGCAGCTCATGAGCACCTCTTCCTTGATACTAGATCTTCGGCACTGTGCTGGTGGTCACA
                           TCTCTGGGATACCTTATGTCATCTCCTACTTGCACCCTGGGAACACAGTCATGCACGTGGATACCATCTACGACCGCCCCTCCAACACCACTACTGAGAT
                           CTGGACCTTGCCCAAGGTCCTAGGAGAGAGATACAGTGCTGACAAAGATGTGGTAGTCCTCACCAGTGAACATACTGGGGGTGTGGCTGAGGACATCACC
                           TACATCCTCAAGCAGATGCGCAGAGCCATAGTGGTGGGTGAGCGGACAGAGGGTGGTGCTCTGGACCTCCAGAAGCTGAGAATAGGCCAGTCCAACTTTT
                           TCCTCACGGTTCCTGTATCCAGGTCTCTGGGACCCCTGGGAGGAGGTGGCCAGACATGGGAAGGCAGTGGTGTGCTGCCTTGTGTGGGGACTCCTGCAGA
                           GCAGGCCCTAGAAAAGGCCCTGGCCATCCTCACCCTGCGCCGTGCTCTGCCAGGGGTCATCCACCGACTTCAGGAAGCCCTGCAGGACTATTACACACTG
                           GTGGACCGAGTGCCGGGCCTGATACACCATCTGGCTAGCATGGACTACTCAGCCTTGGTCTCTGAGGATGACCTAGTGACAAAGCTCAATTCTGGCTTGC
                           AAGCTGTCTCAGAGGATCCCAGGCTCCTGGTGAGAGCCACTGGATCTAAAGAAAGCTCCTCTAGGCCTGAGACTGGGCCTAATGACCCCCCAGAAGCTGC
                           TCCTGAGGTACCCAAGGAAGAAGCTGCCCGGAGGGCCCTAGTGGACTCTGTGTTTCAGGTATCCGTGCTGCCGGGCAATGTGGGATACCTGCGCTTTGAY
                           AGATTTGCAGATGCCTCTGTGCTGAGGACACTGGGTCCTTATGTGTTGCACCAGGTGTGGGAGCCCCTGATGACAATCATACGAAAAACCCACCCCCTAT
                           TCAAAATTGTTAATCACTCATTTATTGACCTACCAACCCCATCCAACATCTCTTCATGATGGAACTTTGGCTCACTACTCGGAATCTGCCTAATAGTACA
                           AATTATCACAGGCCTCTTCCTAGCCATACACTATACCTCAGATACGGCTACAGCATTTTCATCAGTAACACATATCTGCCGAGATGTGAACTATGGCTGA
                           CTAATCCGATATCTACACGCCAACGGAGCCTCCATATTCTTTATCTGCCTATTCATTCATGTAGGACGAGGGATTTACTACGGTTCCTACACACTAAGCG
                           AAACATGAAACATTGGGATTATTTTACTTCTAACAACCATAGCAACAGCATTCGTGGGTTACGTCCTACCATGAGGACAAATATCCTTCTGAGGTGCTAC
                           TGTAATCACCAACCTTCTATCAGCTATCCCCTACATTGGCACTACCCTAGTAGAATGAATCTGAGGAGGCTTCTCAGTCGATAAAGCCACATTAACACGA
                           TTCTTCGCTTTCCACTTTATTCTTCCATTCATCATTACAGCCTTAGTCCTAGTCCACCTCCTATTCTTACATGAAACAGGCTCTAATAACCCCTCAGGAC
                           TAAATTCTGACTCAGACAAAATCCCATTTCACCCCTACTATACAATCAAAGATTTACTGGGCGTTTTACTTCTATTAATAGTTCTCATAATTTTGGTTTT
                           ATTTTTCCCAGATGTTCTCGGAGACCCCGATAATTATACACCAGCAAATCCACTCAACACTCCAGCACAC??????????????????????????????
                           ????????????????????????????????????????????????????????????????????????????????????????????????????
                           ????????????????????????????????????????????????????????????????????????????????????????????????????
                           ????????????????????????????????????????????????????????????????????????????????????????????????????
                           ?????????????
Euryoryzomys_macconnelli   1100010100012100000001011-00{01}{12}0111120212-0100110000100000000120010000101011100000110111110100???????
                           ?10CTGATGGGAATGCAAGCAGCCATTGAGCAGGCTATGAAGAGTCGTGAGATTCTGGGCATCTCAGACCCTCAGATGCTGGCCCATGTGCTGACAGCCG
                           GAGTGCAGAGTTCCTTGAATGACCCACGCCTCTTTATCTCCTATGAGCCCAGCACCCTCGAGGCTCCCCAACAAGCACCGACACTCACCAACCTCACCCG
                           AGAAGAACTGCTGGCCCAGGTACAGAGGAACATCCACCATGAAGTTCTTGAGGGTAATGTGGGTTACCTACGAGTGGATGACCTTCCTGGCCAGGAGGTA
                           CTGAGTGAGCTGGGGGAATTCTTGGTGACCCATGTGTGGAGGCAGCTCATGAGCACCTCTTCCTTGATACTAGATCTTCGGCACTGTGCTGGTGGTCACA
                           TCTCTGGGATACCTTATGTCATCTCCTACTTGCACCCTGGGAACACAGTCATGCACGTGGATACCATCTACGACCGCCCCTCCAACACCACCACTGAGAT
                           CTGGACCTTGCCCAAGGTCCTAGGAGAGAGATACAGTGCTGACAAAGATGTGGTAGTCCTCACCAGTGGACATACTGGGGGTGTGGCTGAGGACATCACC
                           TACATCCTCAAGCAGATGCGCAGAGCAATAGTGGTGGGTGAGCGGACAGAGGGTGGTGCTCTGGACCTCCAGAAGCTGAGAATAGGCCAGTCCAACTTTT
                           TCCTCRCSGTTCCTGTGTCCAGGTCTCTGGGACCCCTGGGAGGAGGTGGCCAGACATGGGAAGGCAGTGGTGTGCTGCCTTGTGTGGGGACTCCTGCAGA
                           GCAGGCCCTAGAAAAAGCCCTGGCCATCCTCACCCTGCGCCGTGCCCTGCCAGGGGTCGTCCACCGACTTCAGGAAGCCCTGCAGGACTATTACACACTG
                           GTGGACCGAGTGCCGGGCCTGATACACCACCTGGCTAGCATGGACTACTCAGCCTTGGTCTCTGAGGATGACCTAGTGACAAAGCTCAATGCTGGCTTGC
                           AAGCTGTCTCAGAGGATCCCAGGCTCCTGGTGAGAGCCACTGGACCTAAAGAAAGCTCCTCAAGRCCTGAGACTGGGCCTAATGACCCCCCAGAAGCTGC
                           TCCTGAGGTGCCCAAGGAAGAAGCTGCCCGGAGGGCCCTAGTGGACTCTGTGTTTCAGGTATCCGTGCTGCCGGGCAATGTGGGATACCTGCGCTTTGAC
                           AGATTTGCAGATGCCTCTGTGCTGAGGACACTGGGTCCTTATGTGTTGCACCAGGTGTGGGAGCCTCTGATGTCAATCATACGAAAATCTCACCCCCTAC
                           TTAAAATTATTAACCACTCATTCATTGACTTACCTACCCCATCCAACATCTCATCATGATGAAACTTCGGCTCACTCCTAGGAATTTGCCTAATAGTACA
                           AATTATCACAGGCCTATTCCTAGCTATACACTATACATCAGACACAGCCACAGCATTCTCCTCAGTAACCCATATCTGCCGAGACGTAAACTACGGCTGA
                           CTAATTCGATATTTACACGCTAACGGAGCTTCTATATTTTTCATCTGCTTATTCATTCATGTTGGACGAGGAATTTACTACGGCTCATATATATTAAACG
                           AAACCTGAAACATCGGAATTATTCTACTACTTACAACTATAGCAACAGCATTCGTAGGCTATGTACTTCCATGAGGACAAATATCTTTCTGAGGCGCTAC
                           AGTAATTACCAACCTCCTGTCAGCTATTCCATATATTGGCACCACCCTAGTTGAATGAATCTGAGGCGGCTTCTCAGTAGACAAAGCCACACTAACACGA
                           TTTTTCGCATTTCACTTTATTTTACCATTCATTATCACCGCTATAGTTTTAGTCCATCTTTTATTCCTCCACGAAACAGGATCAAACAACCCCTCAGGAC
                           TCAACTCCAACTCGGACAAAATTCCATTCCACCCCTACTATACAATCAAGGACTTATTAGGAATTTTACTTCTATTAATAGTTCTCATAATTTTGGTTTT
                           ATTTTTCCCAGATGTTCTCGGAGACCCCGACAATTATACACCTGCAAATCCACTCAACACTCCAGCACACATTAAGCCAGAATGATACTTCCTGTTTGCC
                           TACGCTATCTTACGATCTATCCCCAACAAATTAGGCGGTGTCCTAGCCCTACTCCTATCAATCCTTATTCTAGCTGCATTTCCCCTACTAAACTCTTCTA
                           AACAACACGGACTAGTATACCGCCCTATTACACAAATTATCTACTGAATTTTCATTGCCAACCTTTTCATTCTCACATGAATTGGAGGTCAACCAGCTGA
                           ATACCCATTTATCACAATCGGACAAATCGCATCAATTCTTTACTTCACAATTATCGTGATTCTCATACCTATGGCTAGCATAATTGAAAACAATATTTTA
                           AAACTCCAC????
Euryoryzomys_russatus      110001010001210000000{12}011-00010111110212-0{01}001102001000000001200000001010110000001101111????????????
                           ?1????????????????????????????????????????AGTCGTGAGATTCTGGGCATCTCAGACCCTCAGATGCTTGCCCATGTGSTGACAGNTG
                           GAGTGCAGAGTTCCTTGAATGACCCACGCCTCTTTATCTCCTATGAGCCCAGCACCCTCGAGGCTCCCCAACAAGCACCGACGCTCACCAATCTCACCCG
                           AGAAGAACTGCTGGTCCAGGTACAGAAGAACATCCACCATGAAGTTCTTGAGGGTAATGTGGGTTACCTACGAGTGGATGACCTTCCTGGCCAGGAGGTA
                           CTGAGTGAGCTGGGGCAATTCTTGGTGACCCATGTGTGGAGGCAACTCATGAGCACCTCTTCCTTGATACTAGATCTTCGGCACTGTGCTGGTGGTCACA
                           TCTCTGGGATACCTTATGTCATCTCCTACTTGCACCCTGGGAACACAGTCATGCACGTGGATACCATCTATGACCGCCCCTCCAACACCACCACTGAGAT
                           CTGGACCTTGCCCAAGGTCCTAGGAGAGAGATACAGTGCTGACAAAGATGTGGTAGTCCTCACCAGTGAACATACTGGGGGTGTGGCTGAGGACATCACC
                           TACATCCTCAAGCAGATGCGCAGAGCCATAGTGGTGGGTGAGCGGACAGAGGGTGGTGCTCTGGACCTCCAGAAGCTGAGAATAGGCCAGTCCAACTTTT
                           TCCTCACGGTTCCTGTATCCAGGTCTCTGGGACCCCTGGGAGGAGGTGGCCAGACATGGGAAGGCAGTGGTGTGCTGCCTTGTGTGGGGACTCCTGCAGA
                           GCAGGCCCTAGAAAAGGCCCTGGCCATCCTCACCCTGCGCCGTGCTCTGCCAGGGGTCATCCACCGACTTCAGGAAGCCCTGCAGGACTATTACACACTG
                           GTGGACCGAGTGCCGGGCTTGATACACCACCTGGCTAGCATGGACTACTCAGCGTTGGTCTCTGAGGATGACCTAGTGACAAAGCTCAATTCTGGCTTGC
                           AAGCTGTCTCAGAGGATCCCAGGCTCCTGGTGAGAGCCACTGGACCTAAAGAAAGCTCCTCTAGGCCTGAGACTGGGCCTAATGACCCCCCAGAAGCTGC
                           TCCTGAGGTGCCCAAGGAAGAAGCTGCCCGGAGGGCCCTAGTGGACTCTGTGTTTCAGGTATCCGTGCTGCCGGGCAATGTGGGATACCTGCGCTTTGAC
                           AGATTTGCAGATGCCTCTGTGCTGAGGACCCTGGGTCCTTATGT?????????????????????????ATGACAATCATACGAAAAACCCACCCCCTGC
                           TTAAAATTGTTAACCACTCATTCATTGACCTACCCACCCCATCCAACATCTCCTCATGATGAAACTTCGGCTCACTCCTTGGAATTTGCCTTATAGTACA
                           AATCATTACAGGCTTGTTTCTAGCAATACATTATACCTCAGACACAGCTACAGCATTCTCATCTGTAACACACATCTGTCGAGATGTGAACTACGGATGA
                           CTAATCCGATACCTGCACGCCAACGGAGCTTCCATATTTTTCATCTGCCTTTTCATTCACGTAGGACGAGGAATTTACTATGGATCATATACACTTAATG
                           AAACCTGAAACATCGGAATTGTTCTTTTACTTACAACAATAGCAACAGCATTCGTAGGCTACGTACTTCCATGAGGACAAATATCTTTCTGAGGGGCTAC
                           TGTAATTACTAACCTCCTATCAGCCATCCCATATATTGGTACAACCCTAGTCGAGTGGATCTGAGGAGGCTTCTCAGTTGATAAAGCCACATTAACACGA
                           TTCTTCGCATTTCACTTCATTCTTCCATTCATTATTACAGCTCTAGTTCTAGTACACCTATTATTCCTCCATGAAACAGGCTCAAACAACCCCTCAGGAC
                           TAAACTCTGACTCAGACAAAATTCCATTCCACCCTTACTATACAATTAAGGACCTATTGGGAATTTTATTTCTATTAATAGTTCTCATAATTTTGGTTTT
                           ATTTTTCCCAGATGTTCTCGGAGACCCCGATAATTATACACCTGCAAATCCACTCAACACTCCGGCACACATTAAGCCAGAATGATACTTCCTATTCGCT
                           TATGCCATCCTACGATCTATTCCTAACAAACTAGGAGGAGTATTAGCCCTCCTACTATCTATTCTCATCCTAGCTGCATTCCCCTTACTAAACTCCTCCA
                           AACAACATGGCCTAGTCTATCGACCAATCACACAAACCATTTATTGAATCTTCATCTCTAACCTCCTTATTCTAACATGAATCGGTGGTCAACCAGTTGA
                           ATACCCATTCACAATAATTGGTCAAATTGCATCAATCCTTTACTTTACAATTATCGTCATCCTTATACCAATGGCCAGCATAATTGAAAATAACATCCTC
                           AAAATTCACTCA?
Handleyomys_alfaroi        110001010001210000000{12}011-00{01}10111120{23}10-0100111100?121000000200100001011111000001??????110001000011
                           110????????????????????????????????????????????????????????????????????????????????????????????????G
                           GAGTGCAGAGTTCCTTGAATGACCCACGCCTCTTTATCTCCTATGAGCCCAGCATCCTCGAGGCTCCCCAACAAGCACCAACGCTCACCAACCTCACCCG
                           AGAAGAACTGCTGGCCCAGGTACAGAGGAACATCCACCATGAGGTTCTTGAGGGTAATGTGGGTTACTTACGAGTGGATGACCTTCCTGGCCAGGAGGTA
                           CTGAGTGAGTTGGGCGAATTCTTGGTGACCCATGTGTGGAGGCAGCTCATGAGCACCTCTTCCTTAATACTCGATCTTCGGCACTGTGCTGGTGGTCACA
                           TCTCTGGGATACCTTATGTCATCTCCTACTTGCACCCTGGGAACACAGTCATGCATGTGGACACCATCTATGACCGCCCCTCCAACACCACCACTGAGAT
                           CTGGACCTTGCCCAAGGTCCTAGGAGAGAGATACAGTGCTGACAAAGATGTGGTAGTCCTCACCAGTGGACATACTGGGGGTGTGGCTGAGGACATCACC
                           TACATCCTCAAGCAGATGCGCAGAGCCATAGTGGTGGGTGAGCGGACAGAGGGTGGTGCCCTGGACCTCCAGAAGCTGAGAATAGGTCAGTCCAACTTTT
                           TCCTCACGGTTCCTGTGTCCAGGTCTCTGGGACCCCTGGGAGGAGGTGGTCAGACATGGGAAGGCAGTGGTGTGCTGCCTTGTGTGGGGACTCCTGCAGA
                           ACAGGCCCTAGAAAAGGCCCTAGCCATCCTCACCCTGCGCCGTGCTCTGCCAGGGGTCGTCCTCCGACTTCAGGAAGCCCTGCAGGACTATTACACACTG
                           GTGGACCGAGTGCCGGGCCTGCTACACCACCTGGCTAGCATGGACTACTCAGCCTTGGTCTCTGAGGACGACCTAGTGACAAAGCTCAATGCTGGCTTGC
                           AAGCTGTCTCAGAGGATCCCCGGCTCCTGGTGAGA?????????????????????????????????????????????????????????????????
                           ????????????????????????????????????????????????????????????????????????????????????????????????????
                           ?????????????????????????????????????????????????????????????????????ATGACAATCATACGAAAAACCCACCCTCTAC
                           TTAAAATTATTAACCACTCATTCATTGATTTACCCACCCCATCCAATATCTCATCATGATGAAATTTCGGCTCACTACTCGGAATCTGCCTTATAGTACA
                           AATCATCACAGGATTATTCCTAGCAATACACTATACCTCCGACACTACTACAGCATTCTCCTCAGTAACACACATCTGCCGTGATGTTAACTACGGCTGA
                           CTAATCCGATATATTCACGCCAACGGGGCCTCCATATTTTTCATCTGCTTATTCATCCACGTAGGCCGAGGGATTTACTACGGCTCCTACGTACTAAACG
                           AAACCTGAAACATCGGAATCATTTTACTCCTAACCACAATAGCGACAGCCTTCGTAGGTTATGTTCTCCCATGAGGACAAATATCCTTCTGAGGAGCTAC
                           AGTTATTACCAACCTTCTATCAGCTATCCCCTACATCGGAACTACCCTAGTAGAATGAATCTGAGGGGGCTTCTCAGTAGACAAAGCCACATTAACACGC
                           TTCTTTGCCTTCCACTTTATTCTCCCGTTTATTATCACAGCCCTAGTCCTAGTTCACCTCCTATTCCTCCACGAAACAGGGTCCAACAACCCCTCAGGAC
                           TAAACTCCGACTCCGACAAAATTCCATTCCACCCCTATTACACAATCAAAGACCTCCTAGGAATTCTCTTTCTATTAATAGCTCTCATAATTTTAGTCTT
                           ATTTTTCCCAGATCTTCTCGGAGACCCTGATAATTATACCCCAGCAAATCCACTCAACACCCCAGCACACATTAAACCAGAATGGTATTTTCTATTCGCC
                           TATGCAATCCTTCGATCTATTCCCAATAAACTCGGAGGAGTTCTAGCCCTACTCCTATCAATTCTTATCTTAGCCACATTCCCCCTACTAAACACCTCCA
                           AACAACACGGACTAATTTACCGCCCTATTACACAAATCCTCTACTGAATCTTCATTGCTAATCTACTAATCCTCACATGAATCGGCGGCCAACCAGTAGA
                           ATACCCTTTCACAACAATTGGACAAATTGCATCAATTCTTTACTTCACAATCATTGTAATCTTAATACCAATTGCCAGCATAATCGAAAATGACATCCTC
                           AAACTTCACACG?
Handleyomys_chapmani       1100010100010100000001011-00{01}101{01}1120310-2100111200?12100000020010000101111000000111111?11000???????
                           ?10????????????????????????????????????????????????????????????????????????????????????????????????G
                           GAGTGCAGAGTTCCTTGAATGACCCACGCCTCTTTATCTCCTATGAGCCCAGCACCCTCGAGGCTCCCCAACAAGCACCAACGCTCACCAACCTCACCCG
                           AGAAGAACTGCTGGCCCAGGTACAGAGGAACATCCACCATGAGGTTCTTGAGGGTAATGTGGGTTACTTACGAGTGGATGACCTTCCTGGCCAGGAGGTA
                           CTGAGCGAGCTGGGCGAATTCTTGGTGACCCATGTGTGGAGGCAGCTCATGAGCACCTCTTCCTTAATACTCGATCTTCGGCACTGTGCTGGTGGTCACA
                           TCTCTGGGATACCTTATGTCATCTCCTACTTGCACCCTGGGAACACAGTCATGCACGTGGACACCATCTATGACCGCCCCTCCAATACCACCACTGAGAT
                           CTGGACCTTGCCCAAGGTCCTAGGAGAGAGATACAGTGCTGACAAAGATGTGGTAGTCCTCACCAGTGGACATACTGGGGGTGTGGCTGAGGACATCACC
                           TACATCCTCAAGCAGATGCGTAGAGCCATAGTGGTGGGTGAGCAGACAGAGGGTGGTGCCCTGGACCTCCAGAAGCTGAGAATAGGCCAGTCCAACTTTT
                           TCCTCACGGTTCCTGTGTCCAGGTCTCTGGGACCCCTGGGAGGAGGTGGTCAGACATGGGAAGGCAGTGGTGTGCTGCCTTGTGTGGGGACTCCTGCAGA
                           ACAGGCCCTAGAAAAGGCCCTGGCCATCCTCACCCTGCGCCGTGCTCTGCCAGGGGTCGTCCTCCGACTTCAGGAAGCCCTGCAGGACTATTACACACTG
                           GTGGACCGAGTGCCGGGCCTGCTACACCACCTGGCTAGCATGGACTACTCAGCCTTGATCTCTGAGGACGACCTAGTGACAAAGCTCAATGCTGGCTTGC
                           AAGCTGTCTCAGAGGATCCCAGGCTCCTGGTGAGA?????????????????????????????????????????????????????????????????
                           ????????????????????????????????????????????????????????????????????????????????????????????????????
                           ?????????????????????????????????????????????????????????????????????ATGACAATCATACGAAAAACCCACCCCCTAC
                           TCAAAATCGTCAATCACTCATTTATCGACCTACCCACCCCATCCAACATCTCATCATGATGAAACTTCGGCTCACTGCTAGGCATCTGCCTTATAGTACA
                           AATTATCACAGGATTATTCCTAGCAATACATTATACATCAGACACAGCTACAGCCTTTTCCTCAGTAACTCACATCTGCCGTGACGTCAACTATGGATGA
                           CTAATCCGATATATACATGCTAACGGAGCCTCCATATTCTTTATCTGCCTTTTTATTCATGTAGGCCGAGGCATCTATTACGGCTCCTACGTTCTAAACG
                           AAACTTGAAACATCGGAATCATCCTTCTACTCACTACCATAGCAACAGCTTTCGTAGGCTATGTATTACCATGAGGACAAATATCCTTCTGAGGAGCCAC
                           TGTCATCACCAACCTCCTATCAGCCATCCCCTACATCGGAACAACCCTAGTAGAATGAATCTGAGGGGGTTTCTCAGTAGACAAAGCTACACTAACACGC
                           TTCTTTGCCTTCCACTTTATTCTCCCATTTATCATTACAGCCCTAGTCCTAGTTCACCTTCTATTCTTACACGAAACAGGCTCCAACAACCCCTCAGGAC
                           TAAACTCAAACTCCGACAAAATTCCATTTCACCCCTATTACACAATTAAGGACCTTCTAGGAATTCTTCTTTTATTAATAGCTCTCATAATTCTAGTTTT
                           ATTTTTCCCAGATATCCTCGGAGACCCTGATAATTATACCCCAGCAAATCCACTCAACACCCCAGCACACATTAAACCAGAATGATATTTCCTCTTTGCC
                           TATGCAATCCTACGATCTATCCCAAACAAACTTGGAGGAGTTTTGGCCCTACTACTATCGATCCTCATCCTAGCCGCATTCCCCCTACTTAACACATCCA
                           AACAGCACGGACTAATCTACCGCCCAATCACACAATTTATCTATTGAATCTTCATTGCCAACCTACTTATCCTAACATGAATTGGAGGCCAACCAGTAGA
                           GTACCCCTTCACAATAATTGGACAAATCGCATCCATCCTTTACTTCACAATCATCGTCATCCTAATACCAATTGCCAACATAATCGAAAACAATATCCTC
                           AAACTTCACACA?
Handleyomys_intectus       1000010100010100100012100000{01}20111120202-010001110011{12}1100002200000001011111000?011?111?????????????
                           ?10CTGATGGGAATGCAAGCAGCCATTGAGCAGGCTATGAAGAGTCGTGAGATTCTGGGCATCTCAGACCCTCAGATGCTGGCCCATGTGCTGACAGCCG
                           GAGTGCAGAGTTCCTTGAATGACCCACGCCTCTTTATCTCCTATGAGCCCAGCACCCTCGAGGCTCCCCAACAAGCACCAATGCTCACCAACCTCACCCG
                           AGAAGAACTGCTGGCCCAGGTACAGAGGAACATCCACCATGAAGTTCTTGAGGGTAATGTGGGTTACCTACGAGTGGATGACCTTCCTGGCCAGGAGGTA
                           CTGAGTGAGCTGGGAGAATTCTTGGTGACCCATGTGTGGAGGCAGCTCATGAGCACCTCTTCCTTAATACTAGATCTTCGGCACTGTGCTGGTGGTCACA
                           TCTCTGGGATACCTTATGTCATCTCCTACTTGCACCCTGGGAACACAGTCATGCACGTGGACACCATCTATGACCGCCCCTCCAACACCACCACTGAGAT
                           CTGGACCTTGCCCAAGGTCCTAGGAGAGAGATACAGTGCTGACAAAGATGTGGTAGTCCTCACCAGTGGACATACAGGGGGTGTGGCTGAGGACATCACC
                           TACATCCTCAAGCAGATGCGCAGAGCCATAGTGGTGGGTGAGCGGACAGAGGGTGGTGCCCTGGACCTCCAGAAGCTGAGAATAGGCCAGTCCAACTTTT
                           TCCTCACGGTTCCTGTGTCCAGGTCTCTGGGACCCCTGGGAGGAGGTGGTCAGACATGGGAAGGCAGTGGTGTGCTGCCTTGTGTGGGGACTCCTGCAGA
                           ACAGGCCCTAGAAAAGGCCCTGGCCATCCTCACCCTGCGCCGTGCTCTGCCAGGGGTCGTCCTCCGACTTCAGGAAGCCCTGCAGGACTATTACACACTG
                           GTGGACCGAGTGCCGGGTCTGCTACACCACCTGGCTAGCATGGACTACTCAGCCTTGGTCTCTGAGGATGACCTAGTGACAAAGCTCAATGCTGGCTTGC
                           AAGCTGTCTCAGAGGATCCCAGGCTCCTGGTGAGAGCCACTGGACCTAAAGAAAGCTCCTCTAGGCCTGAGACTGGGCCTAATGACCCCCCAGAAGCTGC
                           TCCTGAGGTGCCCAAGGAAGAAGCTGCCCGGAGAGCCCTAGTGGACTCTGTGTTTCAGGTATCCGTGCTGCCGGGCAATGTGGGATACCTGYGCTTTGAC
                           AGATTTGCAGATGCCTCTGTGCTGAGGACACTGGGTC????????????????????????????????ATGCCAATCATACGAAAATCTCACCCCCTAT
                           TTAAAATTATCAACCACTCATTCATTGATCTACCAACCCCATCTAACATCTCATCCTGATGAAATTTTGGATCCCTACTAGGAATCTGCCTAATAATCCA
                           AATCATCACAGGACTATTTCTAGCAATACACTATACCTCAGACACAACTACAGCATTCTCCTCAGTAACTCACATTTGCCGGGACGTAAACTACGGTTGA
                           CTAATCCGATACATACATGCCAACGGAGCATCCATATTCTTCATCTGCCTTTTTATCCACGTAGGACGAGGTATCTACTACGGATCCTTCATGTTAAACG
                           AAACTTGAAATATTGGCATTATTCTACTACTCACAACCATAGCAACAGCATTCGTAGGGTATGTACTCCCATGAGGACAAATATCCTTCTGAGGGGCAAC
                           AGTAATTACTAACCTATTATCAGCCATCCCTTACATCGGCACTACCCTAGTAGAATGAATTTGAGGTGGCTTCTCAGTTGATAAAGCCACACTAACACGA
                           TTCTTCGCTTTCCACTTTATCCTTCCGTTTATCATTACAGCCCTAGTCCTAGTTCACCTACTATTCCTTCACGAAACAGGCTCCAACAACCCCTCAGGAC
                           TAAACTCCAACTCCGACAAAATCCCATTCCACCCATACTACACAATCAAAGACCTACTAGGTATCCTCCTTATATTAATAGTTCTCATAATTTTAGTATT
                           ATTTTTCCCTGATGTTCTCGGAGACCCCGACAATTATACACCCGCAAATCCACTCAACACCCCAGCACACATTAAACCAGAATGATATTTCCTCTTTGCT
                           TACGCCATCCTACGATCCATCCCCAATAAACTAGGTGGTGTCCTAGCCCTACTTCTATCAATTCTTATTCTAGCTGCATTCCCCCTACTAAACTCATCAA
                           AACAACAAGGACTTATTTACCGCCCAATCACACAAACACTATACTGAATCTTCATTGCCAACCTAATAATCCTAACATGAATCGGAGGCCAACCTGTAGA
                           ATACCCATTTATCACAATCGGACAAATCTCATCAATTCTTTACTTTACAATTATTATTATTCTCATACCAATAGCCAGCATAATCGAAAACAACATCCTA
                           AAACTACATATA?
Handleyomys_rostratus      1100011100011100000001011-00010101120310-0100{01}11100?121000000200{01}00001011110000001111111110001000011
                           210CTGATGGGAATGCAAGCAGCCATTGAGCAGGCTATGAAGAGTCGTGAGATTCTGRGCATCTCGGACCCTCAGATGCTGGCCCATGTGCTGACAGCCG
                           GAGTGCAGAGTTCCTTGAATGACCCACGCCTCTTTATCTCCTATGAGCCCAGCACCCTCRAGGCTCCCCAACAAGCACCAACGCTCACCAACCTCACCCG
                           AGAAGAACTGCTGGCCCAGGTACAGAGGAACATCCACCATGAGGTTCTTGAGGGTAATGTGGGTTACTTACGAGTGGATGACCTTCCTGGCCAGGAGGTA
                           CTGAGTGAGCTGGGCGAATTCTTGGTGACCCATGTGTGGAGGCAGCTCATGAGCACCTCTTCCTTAATACTCGATCTTCGGCACTGTGCTGGTGGTCACA
                           TCTCTGGGATACCTTATGTCATCTCCTACTTGCACCCTGGGAACACAGTCATGCACGTGGACACCATCTATGACCGCCCCTCCAACACCACCACTGAGAT
                           CTGGACCTTGCCCAAGGTCCTAGGAGAGAGATACAGTGCTGACAAAGATGTGGTAGTCCTCACCAGTGGACATACTGGGGGTGTGGCTGAGGACATCACC
                           TACATCCTCAAGCAGATGCGTAGAGCCATAGTGGTGGGTGAGCGGACAGAGGGTGGTGCCCTGGACCTCCAGAAGCTGAGAATAGGCCAGTCCAACTTTT
                           TCCTCACGGTTCCTGTGTCCAGGTCTCTGGGACCCCTGGGAGGAGGTGGTCAGACATGGGAAGGCAGTGGTGTGCTGCCTTGTGTGGGGACTCCTGCAGA
                           ACAGGCCCTAGAAAAGGCCCTGGCCATCCTCACCCTGCGCCGTGCTCTGCCAGGGGTCGTCCTCCGACTTCAGGAAGCCCTGCAGGACTATTACACACTT
                           GTGGACCGAGTACCGGGCCTGCTACACCACCTGGCTAGCATGGACTACTCAGCCTTGGTCTCTGAGGACGACCTAGTGACAAAGCTCAATTCTGGCTTGC
                           AAGCTGTCTCAGAGGATCCCAGGCTCCTGGTGAGAGCCACTGGACCTAAAGAAAGCTCCTCTAGGCCTGAGACTGGGCCTAATGACCCCCCRGAAGCTGC
                           TCCTGAGGTGCCCAAGGAAGAAGCTGCCCGGAAGGCCCTAGTGGACTCTGTGTTTCAGGTCTCCGTGCTGCCRGGCAATGTGGGATACCTGCGCTTTGAC
                           AGATTTGCAGATGCCTCTGTGCTGAGGACACTGGGCCCTTATDTGTTGCACCAGGTGTGGGAGCCTCTG?????????????????????????????AC
                           TCAAAATCATCAATCACTCATTCATTGACCTCCCCACCCCATCCAATATCTCATCATGATGAAACTTCGGCTCACTACTCGGAAKTTGCMTCATAGTACA
                           AATCATTACAGGACTATTCCTAGCAATACACTACACCTCAGACACAACCACAGCATTCTCCTCAGTAACTCACATCTGTCGTGATGTTAACTACGGCTGA
                           TTAATTCGATACATTCATGCCAACGGAGCCTCCATATTCTTTATCTGCCTCTTCATCCACGTAGGCCGAGGCATTTACTACGGCTCCTACATACTAAACG
                           AGACCTGAAACATCGGCATTATCCTTCTCCTAACTACAATAGCAACAGCCTTCGTAGGCTACGTACTTCCATGAGGACAAATATCCTTCTGAGGGGCCAC
                           AGTCATCACCAACCTCCTATCAGCTATCCCCTACATCGGAACAACTTTAGTCGAATGAATCTGAGGTGGATTCTCAGTAGACAAGGCCACACTAACACGC
                           TTCTTCGCTTTCCACTTTATTCTTCCATTTATTATCACAGCTCTAGTTCTAGTCCACCTATTATTTCTCCACGAAACAGGATCTAACAACCCCTCAGGAC
                           TAAATTCAGACTCCGATAAAATCCCCTTCCACCCATACTACACAATCAAAGACCTTCTAGGAATCTTACTTCTATTAATAGTTCTCATAATTTTAGTCTT
                           ATTTTTCCCTGATCTTCTCGGAGACCCCGATAATTATACCCCTGCAAATCCACTCAATACCCCCGCACACATTAAACCAGAATGATATTTTCTTTTCGCC
                           TATGCAATCCTACGATCTATCCCAAATAAACTCGGAGGAGTCCTAGCCCTACTCCTATCAATCCTAATCCTAGCCGCATTCCCCCTACTAAACTCCTCCA
                           AACAACACGGACTAATCTACCGCCCAATCACTCAAATCATCTACTGAATCTTCATCGCTAACTTACTCATCCTCACATGAATTGGCGGCCAACCAGTAGA
                           GTACCCCTTCACTACAATTGGACAAGCCGCATCAATTCTTTATTTCACAATTATCGTAATCCTAATGCCAATAGCTAGCATAATTGAAAATAACATCCTC
                           AAACTTCAC????
Holochilus_chacarius       ??01121121210100100001101-11110201121220-2000210211?12101111223002110?000110200021??????????????????
                           ?11CTGATGGGAATGCAAGCAGCCATTGAGCAGGCTATGAAGAGTCGTGAGATCCTGGGCATCTCAGACCCTCAGATGCTGGCCCATGTGCTGACAGCCG
                           GAGTACAGAGTTCCTTGAATGACCCACGCCTCTTTATATCCTATGAGCCCAGCACCCTCGAGGCTCCCCAACAAGCACCAACGCTCACCAGCCTCACCCA
                           AGAAGAACTGCTGGCCCRGGTACAGAGGAATATCCACCATGAAGTTCTTGAGGGAAATGTGGGTTACCTACGAGTGGATGACCTTCCTGACCAGGAGGTA
                           CTGAGTGAGCTGGGGGAATTCTTGGTGGCCCATGTGTGGAGGCAGCTCATGAGCACCTCTTCCTTAATACTAGATCTTCGGCACTGCACTGGTGGTCACA
                           TCTCTGGGATACCTTACATCATCTCCTACTTGCACCCYGGGAACACAGTCATGCACGTGGATACCATCTATGACCGCCCATCCAACACCACCACTGAGAT
                           CTGGACCTTGCCCAAGGTCCTAGGAGAGAGATAYAGTGCTGACAAAGATGTGGTAGTCCTCACCAGTGGACATACTGGGGGCGTGGCTGAGGACATCACC
                           TACATCCTCAAGCAGATGCGCAGAGCCATAGTGGTGGGTGAGCGGACAGAGGGTGGTGCCCTGGACCTCCAGAAGCTGAGAATAGGCCAGTCCAACTTTT
                           TCCTCACAGTTCCTGTGTCCAGGTCTCTGGGACCCCTGGGCGGAGGTGGCCAGACATGGGAAGGCAGTGGTGTGCTGCCTTGTGTGGTGACTCCTGCAGA
                           GCAGGCCCTAGAAAAGGCCCTGGCCATCCTCACCCTGCGCCGCRCTCTGCCAGGGGTYGTCCTCCGACTTCAGGAAGCCCTGCAGGACTATTAYACACTG
                           GTGGACCGAGTGCCGAGCCTGCTACACCACCTGGCTAGCATGGACTACTCAGCCTTGGTCTCTGAGGATGACCTAGTGACAAAGCTCAATGCTGGCTTGC
                           AAGCTGTCTCAGAGGATCCCAGGCTCCTGGTGAGAGCCACTGGACCTAAAGAAAGCTCCTCTAGGCCTGAGACTGGGCCTAATGACCCCCCAGAAGCTGC
                           TCCTGAGGTGCCCAAGGAAGAAGCTGCCCGGAGGGCCCTAGTGGACTCTGTGTTTCAGGTATCCGTGCTGCCCGGCAATGTGGGATACCTGCGATTTGAC
                           AGATTTGCAGATGCCTCTGTGCTGAGGACACTGGGTCCTTATGTGCTGAAGCAGGTGTGGGAGCCCCTGATGACAATTATACGAAAAAAACACCCCCTCC
                           TTAAAATTATTAATCACTCGTTCATCGATCTTCCAACTCCATCCAACATCTCATCATGATGGAACTTCGGGTCCCTTCTAGGAATTTGCCTAATAGTACA
                           AATCATTACAGGACTATTTCTAGCAATACACTATACATCTGATACCACCACTGCATTCTCTTCAGTAGCGCACATTTGCCGAGACGTAAACTATGGATGA
                           CTAATCCGATATGCCCATGCCAACGGAGCCTCCATATTCTTCATCTGCCTATTTATTCACGTAGGACGAGGAATTTACTACGGATCATTTATATTGAACG
                           AAACCTGAAACATCGGAATTATCCTTCTACTTACTACTATAGCAACAGCATTTGTAGGTTACGTCCTTCCATGAGGACAAATATCATTCTGAGGGGCTAC
                           CGTAATTACTAACCTCCTATCAGCCATCCCCTATATCGGAACTACTTTAGTCGAATGAATTTGAGGGGGGTTCTCAGTAGACAAAGCCACCCTAACCCGA
                           TTTTTCGCCTTTCACTTTATTCTACCCTTTATTATTACAGCCCTAGTCCTAGTCCACCTCCTATTCCTCCATGAAACAGGCTCAAATAATCCATCAGGAT
                           TAAACTCAGACTCAGATAAAATCCCATTCCATCCATACTACACAATCAAAGATTTATTAGGAATTTTACTTCTATTAATAGTTCTCATAATTTTGGTTTT
                           ATTTTTCCCAGATGTTCTCGGTGACCCCGATAATTATACACCAGCAAATCCACTCAATACTCCAGCACATATTAAACCAGAATGATACTTTCTATTTGCA
                           TATGCCATTCTACGATCTATTCCAAACAAACTAGGAGGAGTACTAGCCCTACTACTATCCATTCTAATCCTCGCTGCATTCCCACTTCTCAACTCCTCAA
                           AACAACATGGCTTAGTCTACCGTCCAATTACACAATTCCTATATTGAATTTTCGTCGCTAACCTCCTTATCCTAACATGAATTGGAGGACAACCAGTAGA
                           ATACCCATTCACAATAATTGGACAAGTCTCATCTATCCTATACTTTACAATTATCGTTATCTTAATACCAATAGCCAGCATAATTGAAAATGATATCCTC
                           AAACTACACACA?
Holochilus_vulpinus        1101121121210100100001101-11110201111{23}20-2000211211112101111223001110?000110200021102111101011000011
                           011CTGATGGGAATGCAAGCAGCCATTGAGCAGGCTATGAAGAGTCGTGAGATCCTGGGCATCTCAGACCCTCAGATGCTGGCCCATGTGCTGACAGCCG
                           GAGTACAGAGTTCCTTGAATGACCCACGCCTCTTTATATCCTATGAGCCCAGCACCCTCGAGGCTCCCCAACAAGCACCAACGCTCACCAGCCTCACCCG
                           AGAAGAACTGCTGGCCCAGGTACAGAGGAATATCCACCATGAAGTTCTTGAGGGAAATGTGGGTTACCTACGAGTGGATGACCTTCCTGACCAGGAGGTA
                           CTGAGTGAGCTGGGGGAATTCTTGGTGGCCCATGTGTGGAGGCAGCTCATGAGCACCTCTTCCTTAATACTAGATCTTCGGCACTGCACTGGTGGTCACA
                           TCTCTGGGATACCTTACATCATCTCCTACTTGCACCCTGGGAACACAGTCATGCACGTGGATACCATCTATGACCGCCCATCCAACACCACCACTGAGAT
                           CTGGACCTTGCCCAAGGTCCTAGGAGAGAGATACAGTGCTGACAAAGATGTGGTAGTCCTCACYAGTGGACATACTGGGGGCGTGGCTGAGGACATCACC
                           TACATCCTCAAGCAGATGCGCAGAGCCATAGTGGTGGGTGAGCGGACAGAGGGTGGTGCCCTGGATCTCCAGAAGCTGAGAATAGGCCAGTCCAACTTTT
                           TCCTCACAGTTCCTGTGTCCAGGTCTCTGGGTCCCCTGGGCGGAGGTGGCCAGACATGGGAAGGCAGTGGTGTGCTGCCTTGTGTGGTGACTCCTGCAGA
                           GCAGGCCCTAGAAAAGGCCCTGGCCATCCTCACCCTGCGCCGTGCTCTGCCAGGGGTCGTCCTCCGACTTCAGGAAGCCCTGCAGGACTATTACACACTG
                           GTGGACCGAGTGCCGAGCCTGCTACACCACCTGGCTAGCATGGACTACTCGGCCTTGGTCTCTGAGGATGACCTAGTGACAAAGCTCAATGCTGGCTTGC
                           AAGCTGTCTCAGAGGATCCCAGGCTCCTGGTGAGAGCCACTGGACCTAAAGAAAGCTCCTCTAGGCCTGAGACTGGGCCTAATGACCCCCCAGAAGCTGC
                           TCCTGAGGTGCCCAAGGAAGAAGCTGCCCGGAGGGCCCTAGTGGACTCTGTGTTTCAGGTATCCGTGCTGCCGGGCAATGTGGGATACCTGCGCTTTGAC
                           AGATTTGCAGATGCCTCTGTGCTGAGGACACTGGGTCCTTATGTGCTGCAGCAGGTGTGGGAGCCCCTG???????????????????????????????
                           ?CAAAATCATTAACCACTCATTTATCGACTTACCAACCCCATCCAACATCTCATCATGATGAAACTTCGGGTCCCTCTTAGGAATCTGCCTAATAATACA
                           AATTATTACAGGCCTGTTTCTAGCAATACACTACACATCAGATACAACCACAGCATTCTCATCAGTAGCCCACATTTGCCGAGATGTCAATTACGGTTGA
                           CTAATCCGATATGCCCACGCTAACGGTGCCTCTATATTCTTTATCTGCCTCTTCATTCACGTAGGACGAGGGATCTACTACGGATCCTTTATACTAAACG
                           AAACATGAAATATTGGAATTATTCTACTACTTACTACTATAGCAACAGCATTTGTAGGGTACGTACTACCATGAGGACAAATATCCTTCTGAGGGGCAAC
                           AGTAATTACCAACCTCCTGTCAGCTATCCCCTACATCGGAACTACCCTGGTTGAATGAATCTGAGGGGGGTTCTCAGTAGACAAAGCAACCCTAACTCGA
                           TTCTTCGCTTTCCACTTCATTCTCCCATTCATCATTACAGCCTTAGTTTTAGTCCATCTATTATTTCTACACGAAACAGGCTCAAACAACCCATCAGGGC
                           TAAATTCAGACTCAGATAAAATTCCATTTCACCCTTACTATACAATTAAAGACTTATTAGGAATCTTACTTCTATTAATAGTTCTCATAATTTTAGTATT
                           ATTTTTCCCAGATGTCCTCGGAGACCCAGATAATTATACACCAGCAAATCCACTCAACACACCAGCACACATTAAACCAGAATGATACTTTTTATTCGCA
                           TACGCCATTCTACGATCTATTCCCAACAAATTAGGAGGGGTCCTAGCCTTACTTCTCTCTATTCTCATCCTTGCTGCATTCCCACTTCTTAACTCCTCAA
                           AACAACATGGACTAATTTACCGCCCAATCACACAATTCCTATACTGGGTTTTTGTCGCCAACCTACTAATCCTGACATGAATCGGCGGCCAACCAGTAGA
                           ATACCCATTCACAATTATTGGACAAATTTCATCTATCCTATATTTCACAATCATTGTCATCCTAATACCAATGGCCACTATAATCGAAAACGACATCCTA
                           AAATTCCAC????
Hylaeamys_megacephalus     1100010100011100000001111-00010111120{23}1{12}111001110001000000000200000000010111000001111111101001000010
                           110CTGATGGGAATGCAAGCAGCCATTGAGCAGGCTATGAAGAGTCGTGAGATTCTGGGCATCTCAGACCCTCAGATGCTGGCCCATGTGCTGACAGCCG
                           GAGTGCAGAGTTCCTTGAATGACCCACGCCTCTTTATCTCCTATGAGCCCAGCACCCTCGAGGCTCCCCAACAAGCACCAACGCTCACCAGCCTCACCCG
                           AGAAGAACTGCTGGCCCAGGTACAGAGGAACATTCACCATGAAGTTCTTGAGGGTAATGTGGGTTACCTWCGAGTGGATGACCTTCCTGGGCAGGAGGTA
                           CTGAGTGAGCTGGGAGAATTCTTGGTGACCCATGTGTGGAGGCAGCTCATGAGCACCTCTTCCTTAATACTAGATCTTCGGTACTGTGCTGGTGGTCACA
                           TCTCTGGGATACCTTATGTCATCTCCTACTTGCACCCTGGAAACACAGTCATGCACGTGGATACCATCTATGACCGCCCCTCCAACACCACCACTGAGAT
                           CTGGACCTTGCCYAAGGTCCTAGGAGAGAGATACAGTGCTGACAAAGATGTGGTAGTCCTCACCAGTGGACATACTGGGGGTGTGGCTGAGGACATCACC
                           TACATCCTCAAGCAGATGCGCAGAGCCATAGTGGTGGGTGAGCGGACAGAGGGTGGTGCCCTGGACCTCCAGAAGCTGAGAATAGGCCAGTCCAACTTTT
                           TCCTCACGGTTCCTGTGTCCAGGTCTCTGGGACCCCTGGGAGGAGGTGGTCAGACATGGGAAGGCAGTGGTGTGCTGCCTTGTGTGGGGACTCCTGCAGA
                           GCAGGCCCTAGAAAAGGCCCTGGCCATCCTCACCCTGCGCCGTGCTCTGCCAGGGGTCGTCCTCCGACTTCAGGAAGCCCTTCAGGACTATTACACATTG
                           GTGGACCGAGTGCCGGGCCTGATACACCACCTAGCTAACATGGACTACTCAGCCTTGGTCTCTGAGGATGACCTAGTGACAAAGCTCAATGCTGGCTTGC
                           AAGCTGTCTCAGAGGATCCCAGGCTCCTGGTGAGAGCCACTGGACCTAAAGAAAGCTCCTCTAGGCCTGAGACTGGGCCTAATGACCCCCCAGAAGCTGC
                           TCCTGAGGTGCCCAAGGAAGAAGCTGCCCGGAGGGCCCTAGTGGACTCTGTGTTTCAGGTCTCYGTGCTGCCGGGCAATGTGGGATACCTGCGCTTTGAC
                           AGATTTGCAGATGCCTCTGTGCTGAGGACACTGGGTCCTTATGTGTTGCACCAGGTGTGGGAGCCCCTGATGACAATCATACGAAAAACTCACCCCCTAC
                           TCAAAATTGTAAACCACTCGTTCATCGACCTTCCTACCCCTTCTAATATTTCATCATGATGGAACTTTGGCTCCCTACTAGGAATTTGCCTAATAGTACA
                           AATTATTACAGGGTTATTCCTAGCAATACACTACACCTCAGATACTTCTACAGCATTCTCCTCAGTCACCCACATCTGTCGAGACGTTAACTACGGATGA
                           CTAATCCGCTATATTCACGCTAATGGAGCTTCCATATTCTTTATCTGCCTATTCATTCACGTAGGACGAGGGATCTACTACGGATCTTATGTACTAAACG
                           AAACCTGAAATATTGGCATCATCCTACTCCTTACAACTATAGCTACAGCATTTGTAGGCTATGTACTTCCATGAGGACAAATATCTTTCTGAGGGGCCAC
                           TGTAATTACCAATCTTTTATCCGCAATCCCCTACATCGGAACCACATTAGTCGAATGAATCTGAGGCGGCTTCTCAGTTGATAAAGCCACATTAACACGC
                           TTCTTCGCCTTCCACTTCATTCTCCCATTTATTATTACAGCCCTAGTCCTAGTTCACCTCTTATTTCTCCATGAAACAGGCTCTAACAATCCATCAGGAT
                           TAAACTCGAACTCCGATAAAATTCCATTCCACCCCTACTACACCATCAAAGACCTATTAGGGATCTTACTTCTATTAATAGTTCTCATAATTTTGGTTTT
                           ATTTTTCCCAGATGTTCTCGGAGACCCCGATAATTATACACCTGCAAATCCACTCAACACCCCAGCACACATTAAACCAGAATGATATTTCCTCTTTGCC
                           TACGCCATCCTCCGATCTATTCCCAATAAACTAGGCGGAGTTATAGCCCTACTCCTATCTATCCTAATCTTAGCAGCCTTCCCCCTTCTTAATTCCTCAA
                           AACAACATGGAATAATTTATCGCCCAATTACACAAATCATTTACTGAATTTTCATTGCTAACCTTCTTGTACTAACATGAATCGGAGGTCAACCAGTAGA
                           ATACCCTTTCACAATAATTGGACAAATCGCATCCATTCTATACTTCACAATTATCATTATCCTTATACCTATTGCTAGCATAATCGAAAATGACATCCTA
                           AAACTCCACACA?
Hylaeamys_yunganus         1100{01}10100012100000001011-00010111120212-1100111000?0000000012000000010111110000011?111?10100???????
                           ?10CTGATGGGRATGCAAGCAGCAATTGAGCAGGCTATGAAGAGTCGTGAGATTCTGGGCATCTCAGACCCTCAGATGCTGGCCCATGTGCTGACAGCCG
                           GAGTGCAGAGTTCCTTGAATGACCCACGCCTCTTTATCTCCTATGAGCCCAGCACCCTCGAGGCTCCCCAACAAGCACCAGCGCTCACCAACCTCACCCG
                           AGAAGAACTGCTGGCCCAGGTACAGAGGAACATTCACCATGAAGTTCTTGAGGGTAATGTGGGCTACCTACGAGTGGATGACCTTCCTAGCCAGGAGGTA
                           CTGAGTGAGCTGGGAGAATTCTTGGTGACTCATGTGTGGAGGCAGCTCATGAGCACCTCTTCCTTAATACTAGATCTTCGGTACTGTGCTGGTGGTCACA
                           TCTCTGGGATACCTTATGTCATCTCCTACTTGCACCCTGGAAACACAGTCATGCACGTGGATACCATCTATGACCGCCCCTCYAACACTACCACTGAGAT
                           CTGGACCTTGCCCAAGGTCCTAGGAGAGAGATACAGTGCTGACAAAGATGTGGTAGTCCTCACCAGTGGACATACTGGGGGTGTGGCTGAGGACATCACC
                           TACATCCTCAAGCAGATGCGCAGAGCCATAGTGGTGGGTGAGCGGACAGAGGGTGGTGCCCTGGACCTCCAGAAGCTGAGAATAGGCCAGTCCAACTTTT
                           TCCTCACGGTTCCTGTGTCCAGGTCTCTGGGACCCCTGGGAGGAGGTGGTCAGACATGGGAAGGCAGTGGTGTGCTGCCTTGTGTGGGGACCCCTGCAGA
                           GCAGGCCCTAGAAAAGGCCCTGGCCATCCTCACCCTGCGCCGTGCTCTGCCAGGGGTTGTCCTCCGACTTCAGGAAGCCCTGCAGGACTATTACACATTG
                           GTGGACCGAGTGCCGGGCCTGATACACCACCTGGCTAGCATGGACTACTCAGCCTTGGTCTCTGAGGATGACCTAGTGACAAAGCTCAATGCTGGCTTGC
                           AAGCTGTCTCAGAGGATCCCAGGCTCCTGGTGAGAGCCACTGGCCCTAAAGAAAGCTCCTCTAGGCCTGAGACTGGGCCTAATGACCCCCCAGAAGCTGC
                           TCCTGAGGTACCCAAGGAAGAAGCTGCCCGGAGGGCCCTAGTGGACTCTGTGTTTCAGGTCTCCGTGCTGCCGGGCAATGTGGGATACCTGCGCTTTGAC
                           AGATTTGCAGATGCCTCTGTGCTGAGGACACTGGGTCCTTACGTGTTGCACCAGGTGTGGGAGCCCCTGATGACAATCATACGAAAATCCCACCCTCTAC
                           TCAAAATTGTAAATCACTCATTCATCGATCTACCCACCCCATCCAACATCTCATCATGATGAAACTTCGGCTCACTCCTAGGAATCTGCCTTATAATACA
                           AATCATTACAGGCCTATTCCTAGCCATACATTACACCTCAGACACCACTACAGCATTCTCTTCAGTCACACATATCTGCCGTGACGTAAACTACGGCTGA
                           CTAATCCGATATATCCACGCTAACGGAGCCTCCATATTCTTCATCTGCCTGTTTATCCACGTTGGACGAGGTATCTACTACGGCTCCTTCATACTAAACG
                           AAACATGAAACATCGGAATTATCCTCCTTCTTACAACTATAGCGACAGCATTTGTGGGCTACGTCCTCCCATGAGGACAAATATCCTTCTGAGGAGCTAC
                           CGTAATTACCAACCTCCTATCAGCAATCCCATACATTGGAACCAACCTAGTAGAGTGAATCTGAGGGGGCTTCTCAGTCGACAAAGCCACACTTACACGC
                           TTCTTTGCCTTCCACTTTATCCTCCCCTTTATCATTACTGCCCTAGTCTTAGTCCACCTCCTCTTCCTTCATGAAACAGGTTCTAACAACCCATCAGGAC
                           TAAACTCAGACTCAGACAAAATCCCATTCCACCCCTACTACACATTTAAAGACCTATTAGGAATCCTTCTTCTATTAATAGTTCTCATAATTTTGGTTTT
                           ATTTTTCCCAGATGTTCTCGGGGACCCCGACAATTATACACCTGCAAATCCACTCAACACCCCAGCACATATTAAACCAGAATGATACTTTCTCTTTGCC
                           TACGCCATCCTACGATCCATCCCAAATAAACTAGGGGGTGTATTAGCCCTCCTCCTATCAATCCTAATTCTAGCCCTATTCCCTATCCTCAATTACTCAA
                           AACAACATGGACTGATCTACCGCCCAATCACACAAACTATTTACTGAATTTTCATTGCCAACCTACTAGTCCTAACATGAATTGGTGGTCAACCAGTAGA
                           ATACCCGTTCACAATAATTGGACAAATCTCATCCATCTTATATTTTACTATCATCATTATCCTAATACCAATCGCTAGCATAATTGAAAATGACATCCTA
                           AAACTTCACATA?
Lundomys_molitor           111112112121010010001100010011021102122112100111100102{01}00011101001000?10011010002110211110000???????
                           ?10CTGATGGGAATGCAAGCAGCCATTGAGCAGGCTATGAAGAGTCGTGAGATTCTGGGCATCTCAGACCCTCAGATGCTGGCCCATGTGCTGACAGCCG
                           GAGTACAGAGTTCCTTGAATGACCCACGTCTCTTTATCTCCTATGAGCCCAGTACCATCGAGGCTCCCCAACAAGCACCAACGTTCACCAACCTCACCCG
                           AGAAGAACTGCTGGCTCAGGTACAGAGGAATATCTACCATGAAGTTCTTGAGGGAAATGTGGGTTACCTACGAGTGGATGACCTTCCTGGCCAGGAGGTA
                           CTGAGTGAGCTGGGGGAGTTCTTGGTGGCCCATGTGTGGAGGCAGCTCATGAGCACCTCTTCCTTAATACTAGATCTTCGGCACTGTGCTGGTGGTCACA
                           TCTCTGGGATACCTTACATCATCTCCTACTTGCACCCTGGGAACACAGTCATGCACGTGGATACCATCTATGACCGCCCATCCAACACCACCACTGAGAT
                           CTGGACCTTGCCCAAGGTCCTAGGGGAGAGATACAGTGCTGACAAAGATGTGGTAGTCCTCACCAGTGGACATACTGGGGGTGTGGCTGAGGACATCACC
                           TACATTCTCAAGCAGATGCGCAGAGCCATAGTGGTGGGTGAGCGGACAGAGGGTGGTGCCCTGGACCTCCAGAAGCTGAGAATAGGCCAGTCCAACTTTT
                           TCCTCACAGTTCCTGTGTCCAGGTCTCTGGGACCCCTGGGCGGAGGTGGCCAGACATGGGAAGGCAGTGGTGTGCTGCCTTGTGTGGGGACTCCTGCAGA
                           GCAGGCCCTAGAAAAGGCCCTGGCCATCCTCACCCTGCGCCGTGCTCTGCCAGGGGTCGTCCTCCGACTTCAGGAAGCCCTGCAGGACTATTACACACTG
                           GTGGACCGAGTGCCAGGCCTGCTACACCACCTGGCTAGCATGGACTACTCAGCCTTGGTCTCTGAAGATGACCTAGTGACAAAGCTCAATGCTGGCTTGC
                           AAGCTGTCTCAGAGGATCCCAGGCTCCTGGTGAGAGCCACTGGACCTAAAGAAAGCTCCGCTAGGCCTGAGACTGGGCCTAATGATCCCCCAGAAGCTGC
                           TCCTGAGGTGCCCAAGGAAGAAGCTGCCAGGAGGGCCCTAGTGGACTCTGTGTTTCAGGTATCCGTGCTGCCAGGCAATGTGGGATACCTGCGCTTTGAC
                           AGATTTGCAGATGCCTCTGTGCTGAGGACACTGGGTCCTTATGTG????????????????????????ATGACAATTATACGAAAAAAACACCCGCTAC
                           TTAAAATTATTAACCACTCACTAATTGACTTACCAACCCCATCCAACATTTCATCTTGATGAAACTTCGGGTCACTACTAGGAATCTGTCTAATAATACA
                           AATCATCACAGGTCTATTCCTAGCAATACACTACACATCAGACACAGCCACAGCATTCTCCTCAGTCACACATATTTGCCGAGATGTAAACTACGGATGA
                           TTAATCCGATATGCCCACGCTAACGGAGCCTCTATATTCTTTATCTGTCTTTTCATTCACGTAGGACGAGGAATTTATTACGGATCCTATATACTAAATG
                           AAACCTGAAACATTGGAATTATCCTACTTCTTACAACCATAGCCACAGCATTCGTAGGATACGTACTACCATGAGGACAAATATCATTCTGAGGAGCCAC
                           AGTAATCACTAACTTACTATCAGCAATTCCATATATCGGAACAACCCTAGTTGAATGAATCTGAGGTGGTTTCTCAGTAGACAAAGCCACCCTAACCCGA
                           TTCCTCGCCTTCCACTTCATTTTACCATTTATTATTACAGCCCTAGTATTAGTCCACCTCCTATTCCTCCATGAAACAGGATCAAATAACCCATCAGGAC
                           TAAACTCTGACTCCGACAAAATCCCCTTCCATCCATATTATACAATCAAAGACCTTCTAGGAATTTTAATCCTATTAATAGTTCTCATAATTTTGGTTTT
                           ATTTTTCCCAGATGTTCTAGGAGACCCGGATAATTATACACCAGCAAATCCACTCAACACTCCAGCTCACATTAAACCAGAATGGTACTTTCTATTCGCT
                           TACGCTATCTTACGATCTATTCCAAACAAATTAGGAGGAGTACTAGCCCTACTACTATCCATCCTAATTCTAGCTGCATTCCCACTTCTCAACTCCTCTA
                           AACAACATGGACTAGTATACCGCCCTATTACACAAACCCTATACTGAATCTTCATTGCCAATCTACTAATTTTAACCTGAATTGGAGGTCAACCAGTAGA
                           ACACCCATTCACAACAATCGGACAAATTTCTTCAATTCTATACTTCACAATTATTGTAATCCTAATACCAATAGCCAGCATAATTGAAAATGACATTATA
                           AAACTCCACACA?
Melanomys_caliginosus      110{01}0111100201002000{01}{12}112-0{01}1201{01}1110211121011101{01}0112010000022010010{01}0011100000011?2111110001000011
                           010CTGATGGGAATGCAAGCAGCCATTGAGCAGGCTATGAAGAGTCGTGAGATTCTGAGCATCTCAGACCCTCAGATGCTGGCCCATGTGCTGACTGCTG
                           GAGTGCAGAGTTCCTTGAATGACCCACGCCTCTTTATCTCCTATGAGCCCAGTATCCTCGAGGCTCCCCAACAAGCACCAACGCTCACCAGCCTCACCGG
                           AGAAGAACTGCTGGCCCAGGTACAGAGGAATATCCACCATGAAGTTCTTGAGGGAAATGTGGGTTACCTACGAGTGGATGACCTTCCTGGCCAGGAGGTA
                           CTGAGTGAGCTGGGGGAATTCTTGGTGGCCCATGTGTGGAGGCAGCTCATGAGCACCTCTTCCTTAATACTAGATCTTCGGCACTGTGCTGGCGGTCACA
                           TCTCTGGGATACCTTATATCATCTCCTACTTGCACCCTGGGAACACAGTCRTGCACGTGGATACCATCTATGACCGCCCATCCAACACCACCACTGAGAT
                           CTGGACCTTGCCCAAGGTCCTGGGGGAGAGATACAGTGCTGACAAAGATGTGGTAGTCCTCACCAGTGGACATACTGGGGGTGTGGCTGAGGACATCACC
                           TACATCCTCAAGCAGATGCGCAGAGCCATAGTGGTGGGTGAGCGGACAGAGGGTGGTGCCCTGGACCTCCAGAAGCTGAGAATAGGCCAGTCCAACTTTT
                           TCCTCACAGTTCCTGTGTCCAGGTCTCTGGGACCCCTGGGCGGAGGTGGCCAGACATGGGAAGGCAGTGGTGTGCTGCCTTGTGTGGGGACTCCTGCAGA
                           GCAGGCCCTAGAAAAGGCCCTGGCCATCCTCACCCTGCGCCGTGCTCTGCCAGGGGTCGTCCTCCGACTTCAGGAAGCCCTGCAGGACTATTACACGCTG
                           GTGGACCGAGTGCCGGGCCTGCTACACCACCTGGCTAGCATGGACTACTCAGCCTTGGTCTCTGAAGATGACCTAGTGACAAAGCTCAATGCTGGCTTGC
                           AAGCTGTCTCAGAGGATCCCAGGCTCCTGGTGAGAGCCACTGGACCTAAAGAAAGCTCCTCTAGGCCTGAGACTGGGCCTAATGACCCCCCAGAAGCTGC
                           TCCTGAGGTGCCCAAGGAAGAAGCTGCCCGGAGGGCCCTAGTGGACTCTGTGTTTCAGGTATCCGTGCTGCCGGGCAATGTGGGATACCTGCGCTTTGAC
                           AGATTTGCAGATGCCTCCGTGCTGAGGACACTGGGTCGTTATGTGTTGCAGCAGGTGTGGGAGCCCCTGATGACAATTATACGAAAAAAACACCCATTAC
                           TCAAAATTATCAACCACTCATTTATTGACCTTCCAACCCCCTCCAACATCTCATCATGATGAAATTTCGGATCACTACTAGGAATTTGCCTAATAGTACA
                           AATCATTACAGGACTATTTCTAGCAATACACTATACATCAGATACAACAACAGCATTCTCCTCAGTCGCCCATATCTGTCGAGACGTTAACTACGGCTGA
                           CTAATCCGATATGCCCATGCAAACGGAGCTTCAATATTCTTTATCTGCCTATTCATCCACGTCGGCCGTGGTATTTACTATGGATCCTTCATACTTAACG
                           AAACCTGAAATATCGGTATCATCCTTCTGCTTACTACTATAGCAACAGCATTTGTAGGCTACGTATTGCCATGAGGCCAAATATCATTCTGAGGAGCCAC
                           TGTAATTACAAATTTACTATCAGCAATCCCATACATCGGAACTACCCTAGTAGAATGAATTTGAGGAGGATTCTCAGTAGACAAAGCTACACTAACCCGA
                           TTCTTCGCCTTCCACTTTATTCTTCCATTCATCATTACAGCCCTAGTTCTAGTTCACCTTCTATTTCTTCACGAAACAGGATCAAACAACCCATCAGGAC
                           TAAACTCAGACTCAGACAAAATTCCATTTCACCCCTACTACACAATTAAAGACCTACTTGGAATTTTACTTCTATTAATAGTTCTCATAATTCTGGTTTT
                           ATTTTTCCCAGATGTTCTCGGAGACCCAGACAATTATACACCAGCAAATCCACTCAACACCCCAGCACACATCAAGCCAGAGTGATATTTCCTTTTTGCC
                           TACGCCATCCTACGATCTATTCCAAACAAACTAGGCGGAGTACTAGCCCTGCTACTCTCAATTCTTATCTTAGCAGCATTCCCCCTTCTTAATTCTTCCA
                           AACAACATGGACTAATCTATCGCCCAATCACACAATTCCTTTACTGAATCTTCATCGCTAACCTACTCATCCTAACATGAATCGGAGGTCAACCAGTAGA
                           ATACCCTTTCACCATAATCGGACAAGTTTCATCAATTCTATACTTCACTATTATTGTTATCCTAATACCAATAGCCAGCATAATCGAAAACGATATCCTA
                           AAACTACATACA?
Melanomys_chrysomelas      1101011110020100200{01}{01}{12}112-0{01}1201{01}111021{12}121011101{01}0112010000022010010{01}001110000{01}011?????????????????
                           ???CTGATGGGAATGCAAGCAGCCATTGAGCAGGCTATGAAGAGTCGTGAGATTCTGAGCATCTCAGACCCTCAGATGCTGGCCCATGTGCTGACTGCTG
                           GAGTGCAGAGTTCCTTGAATGACCCACGCCTCTTTATCTCCTATGAGCCCAGTATCCTCGAGGCCCCCCAACAAGCACCAACGCTCACCAGCCTCACCGG
                           AGAAGAACTGCTGGCCCAGGTACAGAGGAATATCCACCATGAAGTTCTTGAGGGAAATGTGGGTTACCTACGAGTGGATGACCTTCCTGGCCAGGAGGTA
                           CTGAGTGAGCTGGGGGAATTCTTGGTGGCCCATATGTGGAGGCAGCTCATGAGCACCTCTTCCTTAATACTAGATCTTCGGCACTGTGCTGGCGGTCACA
                           TCTCTGGGATACCTTATATCATCTCCTACTTGCACCCTGGGAACACAGTCATGCACGTGGATACCATCTATGACCGCCCATCCAACACCACCACTGAGAT
                           CTGGACCTTGCCCAAGGTCCTGGGGGAGAGATACAGTGCTGACAAAGATGTGGTAGTCCTCACCAGTGGACATACTGGGGGTGTGGCTGAGGACATCACC
                           TACATCCTCAAGCAGATGCGCAGAGCCATAGTGGTGGGTGAGCGGACAGAGGGTGGTGCCCTGGACCTCCAGAAGCTGAGAATAGGCCAGTCCAACTTTT
                           TCCTCACAGTTCCTGTGTCCAGGTCTCTGGGACCCCTGGGCGGAGGTGGCCAGACATGGGAAGGCAGTGGTGTGCTGCCTTGTGTGGGGACTCCTGCAGA
                           GCAGGCCCTAGAAAAGGCCCTGGCCATCCTCACCCTGCGCCGTGCTCTGCCAGGGGTCGTCCTCCGACTTCAGGAAGCCCTGCAGGACTATTACACGCTG
                           GTGGACCGAGTGCCAGGCCTGCTACACCATCTGGCTAGCATGGACTACTCAGCCTTGGTCTCTGAAGATGACCTAGTGACAAAGCTCAATGCTGGCTTGC
                           AAGCTGTCTCAGAGGATCCCAGGCTCCTGGTGAGAGCCACTGGACCTAAAGAAAGCTCCTCTAGGCCTGAGACTGGGCCTAATGACCCCCCAGAAGCTGC
                           TCCTGAGGTGCCCAAGGAAGAAGCTGCCCGGAGGGCCCTAGTGGACTCTGTGTTTCAGGTATCCGTGCTGCCGGGCAATGTGGGATACCTGCGCTTTGAC
                           AGATTTGCAGATGCCTCTGTGCTGAGGACACTGGGTCCTTATGTGCTGCAGCAGGTGTGGGAGCCCCTGATGACAATTATACGAAAAAAACACCCACTAC
                           TTAAAATTATCAACCACTCATTTATCGACCTACCAACCCCCTCCAACATCTCATCATGATGAAACTTCGGATCTCTACTAGGAATCTGCCTAATAGTACA
                           AATTATTACAGGATTATTCCTAGCAATACACTATACATCAGATACAACAACAGCATTCTCCTCAGTAGCCCATATTTGCCGAGACGTCAACTACGGATGA
                           CTAATCCGATATGCCCATGCAAATGGAGCTTCAATATTCTTTATCTGCCTATTCATCCATGTAGGCCGTGGTATCTACTACGGATCCTTTATACTTAATG
                           AAACCTGAAACATCGGCATTATCCTTCTTCTCACTACCATAGCAACAGCATTTGTAGGCTACGTATTACCATGAGGACAAATATCATTCTGAGGGGCCAC
                           TGTAATTACAAATCTACTATCAGCAATCCCATACATCGGAACTACCCTAGTAGAATGAATCTGAGGGGGCTTTTCAGTTGACAAAGCTACACTAACCCGA
                           TTCTTCGCCTTCCACTTTATTCTTCCTTTCATCATCACAGCCCTAGTACTAGTTCACCTTCTATTTCTTCACGAAACAGGATCAAACAACCCATCAGGAC
                           TAAACTCAGACTCAGACAAAATTCCATTTCACCCTTACTATACAATCAAAGATTTACTTGGAATTTTACTTCTATTAATAGTTCTCATAATTCTGGTTTT
                           ATTTTTCCCAGATGTTCTCGGAGACCCTGACAATTATACACCAGCAAATCCACTCAACACTCCAGCACATATTAAACCAGAATGATACTTCCTTTTCGCC
                           TATGCCATCCTACGATCAATTCCAAACAAATTAGGCGGAGTTCTAGCCCTCCTACTCTCAATTCTCATCCTAGCAGCATTCCCCATTCTCAACTCCTCCA
                           AACAACATGGCCTAATTTACCGCCCAATTACACAATTCCTTTACTGAATCTTCATCGCTAACCTACTTATCCTAACATGAATCGGCGGTCAACCAGTAGA
                           ATACCCTTTCACAATGATCGGACAAATTTCATCAATCCTGTACTTCACCATCATTGTTATCCTTATACCAATAGCTAGCATGATCGAAAATGATATCCTA
                           AAATTACATACA?
Melanomys_columbianus      110101111002010020000{12}112-0{01}1201{01}111021{12}1210111010011201000002{02}0100100001110000{01}01112111110001000011
                           010???????????????????????????CAGGCTATGAAGAGTCNTGAGATTCTGAGCATCTCANACCCTCAGATGCTGGCCCATGTGCTGACTGCTG
                           GAGTGCANAGTTCCTTGAATGACCCACGCCTCTTTATCTCCTATGAGCCCAGTATCCTCGAGGCTCCCCAACAAGCACCAATGCTCACCAGCCTCACCAG
                           AGAAGAACTGCTGGCCCAGGTACAGAGGAATATCCACCATGAAGTTCTTGAGGGAAATGTGGGTTACCTANGAGTGGATGACCTTCCTGGCCAGGAGGTA
                           CTGAGTGAGCTGGGGGAATTCTTGGTGGCCCATATGTGGAGGCAGCTCATGAGCACCTCTTCCTTAATACTAGATCTTCGGCACTGTGCTGGCGGTCACA
                           TCTCTGGGATACCTTATATCATCTCCTACTTGCACCCTGGGAACACAGTCATGCACGTGGATACCATCTATGACCGCCCATCCAACACCACCACTGAGAT
                           CTGGACCTTGCCCAAGGTCCTGGGGGAGAGATACAGTGCTGACAAAGATGTGGTANTCCTCACCAGTGGACATACTGGGGGTGTGGCTGAGGACATCACC
                           TACATCCTCAAGCAGATGCGCAGAGCCATAGTGGTGGGTGAGCGGACAGAGGGTGGTGCCCTGGACCTCCAGAAGCTGAGAATAGGCCAGTCCAACTTTT
                           TCCTCACAGTTCCTGTGTCCAGGTCTCTGGGACCCCTGGGCGGAGGTGGCCAGACATGGGAAGGCAGTGGTGTGCTGCCTTGTGTGGGGACTCCTGCAGA
                           GCAGGCCCTAGAAAAGGCCCTGGCCATCCTCACCCTGCGCCGTGCTCTGCCAGGGGTCGTCCTCCGACTTCAGGAAGCCCTGCAGGACTATTACACGCTG
                           GTGGACCGAGTGCCAGGCCTGCTACACCATCTGGCTAGCATGGACTACTCAGCCTTGGTCTCTGAAGATGACCTAGTGACAAAGCTCAATGCTGGCTTGC
                           AAGCTGTCTCAGAGGATCCCAGGCTCCTGGTGAGAGCCACTGGACCTAAAGAAAGCTCCTCTAGGCCTGAGACTGGGCCTAATGACCCCCCAGAAGCTGC
                           TCCTGAGGTGCCCAAGGAAGAAGCTGCCCGGAGGGCCCTAGTGGACTCTGTGTTTCAGGTATCCGTGCTGCCGGGCAATGTGGGATACCTGCGCTTTGAC
                           AGATTTGCAGATGCCTCTGTGCTGAGGACACTGGGTC????????????????????????????????ATGACAATTATACGAAAAAAACACCCATTAC
                           TTAAAATTATTAACCACTCATTTATTGACCTACCAACTCCATCCAATATCTCATCATGATGAAACTTCGGATCACTTCTAGGAATTTGCCTAATAGTACA
                           AATTATTACAGGATTATTTCTAGCAATACACTACACATCAGATACAACAACAGCATTATCCTCAGTAGCCCATATCTGCCGAGACGTTAACTACGGCTGA
                           CTAATCCGATATGCCCATGCAAACGGAGCTTCAATATTCTTTATCTGCCTATTTATCCATGTCGGCCGTGGCATTTACTATGGATCATTTATACTTAACG
                           AAACCTGAAATATCGGTATTATCCTTCTACTTACTACTATAGCAACAGCATTTGTAGGCTATGTATTGCCATGAGGCCAAATATCATTCTGAGGGGCCAC
                           AGTAATTACAAACCTATTATCAGCAATCCCATACATCGGAACTACCCTAGTAGAATGAATTTGAGGGGGCTTTTCAGTAGTCAAAGCTACGCTAACCCGA
                           TTTTTCGCCTTCCACTTTATTCTCCCATTTATCATCACAGCCCTAGTCCTAGTTCACCTTCTATTTCTTCACGAAACAGGATCAAACAACCCATCAGGAC
                           TAAACTCAGACTCAGACAAAATTCCATTTCACCCCTACTATACAATCAAAGACTTACTTGGAATTTTACTTCTATTAATAGTTCTCATAATTCTGGTTCT
                           ATTTTTCCCAGATATTCTCGGAGACCCAGACAATTATACACCAGCAAATCCACTCAACACTCCAGCACATATTAAACCAGAATGGTATTTCCTTTTCGCC
                           TATGCCATCCTACGATCCATTCCAAATAAATTAGGAGGAGTCCTAGCCCTCCTACTTTCAATTCTCATCTTAGCAGCATTCCCCCTCCTCAACTCCTCCA
                           AACAACATGGACTAATTTACCGCCCAATCACACAATTCCTCTACTGAATTTTCATCGCTAATCTACTTATCCTAACATGAATTGGAGGTCAACCAGTAGA
                           ATACCCTTTCATCACAATCGGACAAATTTCATCAATTCTATACTTCACCATCATTGTTATCCTAATACCAATTGCCAGCATGATCGAAAATGATATCCTA
                           AAACTACATACA?
Microryzomys_minutus       11000111000111002000110000000110021102111010001120010000000000001000000102100000011111111??0?1000011
                           011CTGATGGGAATGCAAGCAGCCATTGAGCAGGCTATGAAGAGTCGTGAGATTCTGGGCATCTCAGACCCTCAGATGCTGGCCCATGTGCTGACAGCCG
                           GAGTACAGAGTTCCTTGAATGACCCACGCCTCTTTATCTCCTATGAGCCCAGTACCCTTGAGGCTCCCCAACAAGCGCCAACGCTCACCAACCTCACCCG
                           AGAAGAACTGCTGGCCCAGGTACAGAGGAATATCCACCATGAAGTTCTTGAGGGAAATGTGGGTTACYTACGAGTGGATGACCTTCCTGGCCAGGAGGTA
                           CTGAGTGAGCTGGGGGAATTCTTGGTGGCCCATGTGTGGAGGCAGCTCATGAGCACCTCTTCCTTAATACTAGATCTTCGGCACTGTGCTGGTGGTCACA
                           TCTCTGGGATAAGTTATATCATTTCCTACTTGCACCCTGGGAACACAGTCATGCACGTGGATACCATCTATGACCGCCCATCCAACACCACCACTGAGAT
                           CTGGACCTTGCCCAAGGTCCTAGGAGAGAGATACAGTGCTGACAAAGATGTGGTAGTCCTCACCAGTGGACATACTGGGGGTGTGGCTGAGGACATCACC
                           TACATCCTCAAGCAGATGCGCAGAGCCATAGTGGTGGGTGAGCGGACAGAGGGTGGTGCCCTGGACCTCCAGAAGCTGAGAATAGGCCAGTCCAACTTTT
                           TTCTCACAGTTCCTGTGTCCAGGTCTCTGGGACCCCTGGGCGGAGGTGGCCAGACATGGGAAGGCAGTGGTGTGCTGCCTTGTGTGGGGATTCCTGCAGA
                           GCAGGCCCTAGAAAAGGCCCTGGCCATCCTCACCCTGCGCCGTGCTCTGCCAGGGGTCATCCTCCGACTTCAGGAAGCCCTGCAGGACTATTACACACTG
                           GTGGACCGAGTGCCGGGCCTGCTACACCACCTGGCTAGCATGGACTACTCAGCCTTGGTCTCTGAGGATGATCTAGTGACAAAGCTCAATGCTGGCTTGC
                           AAGCTGTCTCAGAGGATCCCAGGCTCCTGGTGAGAGCCACTGGACCTAAAGAAAGCTCCTCTAGGCCTGAGACTGGGCCTAATGACCCCCCAGAAGCTGC
                           TCCTGAGGTGCCCAAGGAAGAAGCTGCCCGGAGGGCCCTAGTGGACTCTGTGTTTCAGGTATCCGTGCTACCAGGCAATGTGGGATACCTGCGCTTTGAC
                           AGATTTGCAGATGCCTCTGTGCTGAGGACACTGGGTCCTTACGTGTTGCACCAGGTGTGGGAGCCCCTGATGACAATCATACGAAAAAATCACCCACTAC
                           TCAAAATTATTAACCACTCATTCATTGACCTACCAACACCATCCAACATCTCAGCATGATGAAATTTCGGCTCACTACTAGGAATTTGCCTAATAGTCCA
                           AATCATTACAGGATTATTCCTAGCAATACACTACACCTCAGATACAACCACAGCATTCTCCTCAGTCACCCACATTTGCCGAGACGTAAACTACGGCTGA
                           CTTATCCGATACGCCCATGCTAATGGGGCTTCCATATTTTTTATCTGCCTTTTTATCCATGTAGGACGAGGTATCTATTATGGTTCCTATATACTAAATG
                           AAACTTGAAATATTGGAATCATTCTATTACTTACCACCATAGCAACAGCATTTGTAGGTTATGTACTTCCATGGGGCCAAATATCATTCTGAGGTGCCAC
                           TGTAATCACAAACCTATTATCAGCAATTCCATATATTGGCACTACACTTGTAGAATGAATCTGAGGCGGCTTCTCGGTAGACAAAGCCACCCTAACCCGC
                           TTCTTCGCTTTCCACTTCATTCTACCATTTATCATCACAGCCCTAGTTCTAGTTCACTTACTCTTCCTTCACGAAACAGGATCTAATAACCCCTCAGGAT
                           TAAACTCAGACTCTGACAAAATCCCATTCCACCCATATTATACAATCAAAGACATTCTCGGAGTTCTCCTCCTATTAATAGTTCTCATATTTTTGGTTTT
                           ATTTTTCCCAGATGTTTTAGGAGACCCTGATAATTATACACCAGCAAATCCACTCAACACCCCAGCACACATTAAACCAGAATGATACTTTCTATTCGCC
                           TACGCTATTCTCCGATCTATCCCTAACAAACTAGGAGGAGTTCTAGCCTTACTCCTATCTATCCTAATCCTAGCTGCATTCCCCTTACTAAACTCATCAA
                           AACAACATGGATTAATCTACCGCCCAATCACACAAACACTCTATTGAATTTTCGTTGCTAACCTACTTATCCTAACCTGAATCGGCGGACAACCCGTAGA
                           ATACCCATTTACAACAATTGGACAAATTTCATCAATTATATACTTCATAATTATCGTAATCTTCATGCCTATAGCTAGCATAGTCGAAAACAATATCCTA
                           AAATTCATTT???
Neacomys_minutus           1100011100010111000012012-0001010112021110100011200?00000000000010000001111000000?????????0?????????
                           ???CTGATGGGAATGCAAGCAGCCATTGAGCAGGCTATGAAGAGTCGTGAGATTCTGGGCATCTCAGACCCTCAGATGCTGGCCCATGTGCTGACAGCTG
                           GAGTACAGAGTTCCTTGAATGACCCACGCCTCTTTATCTCCTATGAGCCCAGTATTCTCGAAGCTCCCCAACAAGCACCAGCGCTCACCAACCTCACCCG
                           AGAAGAACTGCTGGCCCAGGTACAGAGGAATATCCACCATGAAGTTCTTGAGGGAAATGTGGGTTACCTACGAGTGGATGACCTTCCTGGCCAGGAGGTA
                           CTGAGTGAGCTGGGGGAATTCTTGGTGGCCCATGTGTGGAGGCAGCTCATGAGCACCTCTTCCTTAATACTAGATCTTCGGCACTGTGCTGGTGGTCACA
                           TCTCTGGGATACCTTATATCATCTCCTACTTGCACCCTGGGAACACAGTCATGCACGTGGATACCATCTATGACCGCCCATCCAATACCACCACTGAAAT
                           CTGGACCTTGCCCAAGGTCCTAGGAGAGAGATACAGTGCTGACAAAGATGTGGTAGTCCTCACCAGTGGATATACTGGGGGTGTGGCTGAGGACATCACC
                           TACATCCTCAAGCAGATGCGCAGAGCCATAGTGGTGGGTGAGCGGACAGAGGGTGGTGCCCTGGACCTCCAGAAGCTGAGAATAGGCCAGTCCAACTTTT
                           TCCTCACAGTTCCTGTGTCCAGGTCTCTGGGACCCCTGGGAGGAGGTGGCCAGACATGGGAAGGCAGTGGTGTGCTGCCTTGTGTGGGGACTCCTGCAGA
                           ACAGGCCCTAGAAAAGGCGCTGGCCATCCTCACCCTGCGCCGTGCTCTGCCAGGGGTCGTCCTCCGACTTCAGGAAGCCCTGCAGGACTATTACACACTG
                           GTGGACCGAGTGCCGGGCCTGCTACACCACCTGGCTAGCATGGACTACTCAGCTTTGGTCTCTGAGGATGATCTAGTGACAAAGCTCAATGCTGGCTTGC
                           AAGCTGTCTCAGAGGATCCCAGGCTCCTGGTGAGAGCCACTGGACCTAAAGAAAGCTCCTCTAGGCCCGAGACTGGACCTAACGACCCCCCAGAAGCTGC
                           TCCTGAGGTGCCCAAGGAAGAAGCTGCCCGGAGGGCCCTAGTGGACTCTGTGTTTCAGGTATCYGTGCTACCGGGCAATGTGGGATACCTGCGCTTTGAC
                           AGATTTGCAGATGCCTCTGTGCTGAGGACACTGGGTCCTTAYGTGTTGCACCAGGTGTGGGAGCCCCTG???????????????????????????????
                           ???????????AACCACTCATTCATTGACCTTCCCACACCACCCAATATNTCASCATGATGAAACTTCGGATCCCTTCTAGGAATCWGCSTAATAGTACA
                           AATTATCACAGGGTTATTCCTAGCAATTCACTACACCTCAGACACTGCCACAGCATTCTCTTCAGTCACCCATATCTGCCGAGACGTTAACTACGGTTGA
                           CTAATCCGATACGCCCATGCCAATGGAGCCTCCATGTTTTTCATTTGTCTCTTCATTCATGTAGGACGAGGAATTTAMTAYGGATCTTTTATAMTAAATG
                           AAACTTGAAATATTGGAATTATTCTTCTTCTAACTACCATAGCTACAGCATTCGTAGGGTATGTACTCCCATGAGGTCAAATATCCTTTTGAGGGGCCAC
                           AGTTATTACAAACTTATTATCAGCTATTCCTTATATCGGCACCACACTAGTAGAATGGATCTGAGGTGGATTCTCAGTAGACAAAGCCACCCTAACCCGA
                           TTCTTTGCNTTCCATTTCATCCTACCATTTATTATTACAGCATTAGTTATAGTCCATCTCCTATTCCTACACGAAACAGGATCTAATAACCCATCAGGAT
                           TAAACTCGGACTCCGACAAAATTCCTTTCCACCCATATTATACAATAAAAGACCTCCTAGGAGTCCTTCTATTATTAATAGCTCTCATATTTTTAGTCTT
                           ATTTTTCCCTGACATTCTCGGAGACCCAGATAATTATACACCAGCAAATCCACTTAACACCCCAGCACACATTAAGCCAGAATGATATTTCCTATTTGCA
                           TACGCCATCCTCCGATCAATCCCAAACAAACTAGGAGGAGTTCTAGCATTACTTCTTTCAATCCTAATTCTAGCCGCTTTCCCCCTACTTAATTACTCCA
                           AACAACATGGACTAATCTATCGCCCTATTACACAAATGCTATACTGAATCTTCGTTGCCAATCTACTTATTCTAACATGAATTGGGGGGCAACCAGTAGA
                           ATACCCGTTCACAATAATCGGACAAATCTCATCTATTTTATACTTCACAATCATTGTCATTCTAATACCAATAGCAAGCATAATCGAAAATGATATTCTA
                           AAACTCCAT????
Neacomys_musseri           1100011100010111000012012-0001010112021111100011100?00000000000010000001111000010???????10000???????
                           ?11CTGATGGGAATGCAAGCAGCCATTGAGCAGGCTATGAAGAGTCGTGAGATTCTGGGCATCTCAGACCCTCAGATGCTGGCCCATGTGCTGACAGCTG
                           GAGTACAGAGTTCCTTGAATGACCCACGCCTCTTTATCTCCTATGAGCCCAGTATCCTCGAAGCTCCCCAACAAGCACCAACGCTCACCAACCTCACCCG
                           AGAAGAACTGCTGGCCCAGGTACAGAGGAATATCCACCATGAAGTTCTTGAGGGAAATGTGGGTTACCTACGAGTGGATGACCTTCCTGGCCAGGAGGTA
                           CTGAGTGAGCTGGGGGAATTCTTGGTGGCCCATGTGTGGAGGCAGCTCATGAGCACCTCTTCCTTAATACTAGATCTTCGGCACTGTGCTGGTGGTCACA
                           TCTCTGGGATACCTTATATCATCTCCTACTTGCACCCTGGGAACACAGTCATGCACGTGGATACCATCTATGACCGCCCATCCAATACCACCACTGAAAT
                           CTGGACCTTGCCCAAGGTCCTAGGAGAGAGATACAGTGCTGACAAAGATGTGGTAGTCCTCACCAGTGGACATACTGGGGGTGTGGCTGAGGACATCACC
                           TACATCCTCAAGCAGATGCGCAGAGCCATAGTGGTGGGTGAGCGGACAGAGGGTGGTGCCCTGGACCTCCAGAAGCTGAGAATAGGCCAGTCCAACTTTT
                           TCCTCACAGTTCCTGTGTCCAGGTCTCTGGGACCCCTGGGAGGAGGTGGCCAGACATGGGAAGGCAGTGGTGTGCTGCCTTGTGTGGGGACTCCTGCAGA
                           ACAGGCCCTAGAAAAGGCGCTGGCCATCCTCACCCTGCGCCGTGCTCTGCCAGGGGTCGTCCTCCGACTTCAGGAAGCCCTGCAGGACTATTACACACTG
                           GTGGACCGAGTGCCAGGCCTGCTACACCACCTGGCTAGCATGGACTACTCAGCCTTGGTCTCTGAGGATGATCTAGTGACAAAGCTCAATGCTGGCTTGC
                           AAGCTGTCTCAGAGGATCCCAGGCTCCTGGTGAGAGCCACTGGACCTAAAGAAAGCTCCTCTAGGCCCGAGACTGGACCTAACGACCCCCCAGAAGCTGC
                           TCCTGAGGTGCCCAAGGAAGAAGCTGCCCGGAGGGCCCTAGTGGACTCTGTGTTTCAGGTATCCGTGCTACCGGGCAATGTGGGATACCTGCGCTTTGAC
                           AGATTTGCAGATGCCTCTGTGCTGAGGACACTGGGTCCTTACGTGTTGCACCAGGTGTGGGAGCCCCTGATGACAATCATACGTAAAAATCACCCACTAC
                           TAAAAATAATCAATCACTCATTCATTGACTTACCAACACCACCCAACATCTCAGCATGATGAAACTTCGGGTCCCTACTAGGATTATGCCTAATAGTGCA
                           AATCATCACAGGACTATTTCTAGCAATACACTATACCTCAGATACCACCACAGCATTCTCTTCAATCGCTCATATCTGCCGAGACGTAAACTACGGTTGA
                           CTAATCCGATACACCCATGCTAACGGAGCCTCCCTATTCTTTATTTGCCTTTTCATTCATGTAGGACGAGGTATCTACTATGGATCTTACATACTAAATG
                           AAACTTGAAATATCGGAATCGTCCTTCTCCTAACTACTATAGCAACAGCATTCGTAGGATACGTACTTCCCTGAGGCCAAATATCCTTCTGAGGCGCCAC
                           AGTAATTACAAACCTATTATCAGCTATCCCCTACATTGGCTCTACATTAGTAGAATGAATCTGAGGGGGTTTCTCAGTAGACAAGGCCACCCTAACACGA
                           TTCTTTGCCTTTCACTTCATCTTACCTTTTATCATCACAGCATTAGTTCTAGTCCACCTCTTATTCCTCCATGAAACAGGATCTAATAACCCATCAGGAC
                           TAAACTCGGACTCCGACAAAATCCCATTCCACCCATACTATACAATAAAAGATCTCCTAGGAATTCTACTATTATTAATAGTTCTCACACTTTTAGTCTT
                           ATTTTCCCCTGACATCCTCGGAGACCCCGATAATTACACACCTGCAAACCCACTTAACACTCCAGCACATATTAAACCAGAATGATACTTCTTATTTGCA
                           TACGCCATTCTTCGATCAATCCCAAACAAACTAGGAGGAGTACTAGCATTACTTCTTTCGATCCTAATTCTAGCTGCATTCCCCCTACTTAACTCTTCTA
                           AACAACATGGACTAATTTACCGCCCTATTACACAAATATTATACTGAATCTTCGTAGCAAACCTACTAATTTTAACATGAATTGGTGGACAACCAGTAGA
                           ATACCCATTTACAATAATCGGACAAATCTCATCTATTTTCTACTTCACAACCATTATTATCCTAATACCAATAGCAAGCATGATCGAAAATGACATCCTA
                           AAACTCCACATA?
Neacomys_spinosus          1100011100010111000012012-000101011202111010001{01}200?100000000200100000011110000001111111100001000111
                           010CTGATGGGAATGCAAGCAGCCATTGAGCAGGCTATGAAGAGTCGTGAGATTCTGGGCATCTCAGACCCTCAGATGCTGGCCCATGTGCTGACAGCCG
                           GAGTACAGAGTTCCTTGAATGACCCACGCCTCTTTATCTCCTATGAGCCCAGTATCCTCGAGGCTCCCCAACAAGCACCAACGCTCACCAACCTCACCCG
                           AGAAGAACTGCTGGCCCAGGTACAGAGGAATATCCACCATGAAGTTCTTGAGGGAAATGTGGGTTACCTACGAGTGGATGACCTTCCTGGCCAGGAGGTA
                           CTGAGTGAGCTGGGGGAATTCTTGGTGGCCCATGTGTGGACGCAGCTCATGAGCACCTCTTCCTTAATACTAGATCTTCGGCACTGTGCTGGTGGTCACA
                           CCTCTGGGATACCTTATATCATCTCCTACTTGCACCCTGGGAACACAGTCATGCACGTGGATACCATCTATGACCGCCCATCTAATACCACCACTGAAAT
                           CTGGACCTTGCCCAAGGTCCTAGGAGAGAGATACAGTGCTGACAAAGATGTGATAGTCCTCACCAGTGGACATACTGGGGGTGTGGCTGAGGACATCACC
                           TACATCCTCAAGCAGATGCGCAGAGCCATAGTGGTAGGTGAGCGGACAGAGGGTGGTGCCCTGGACCTCCAGAAGCTGAGAATAGGCCAGTCCAACTTTT
                           TCCTCACAGTTCCTGTGTCCAGGTCTCTGGGACCCCTGGGAGGAGGTGGCCAGACATGGGAAGGCAGTGGTGTGCTGCCTTGTGTGGGGACTCCTGCAGA
                           ACAGGCCCTAGAAAAGGCCCTGGCCATCCTCACCCTGCGCCGTGCTCTGCCAGGGGTCGTCCTCCGACTTCAGGAAGCCCTGCAGGACTATTACACACTG
                           GTGGACCGAGTGCCGGGCCTGCTCCACCACCTGGCTAGCATGGACTACTCAGCCTTGGTCTCTGAGGATGATCTAGTGACAAAGCTCAATGCTGGCTTGC
                           AAGCTGTCTCAGAGGATCCCAGGCTCCTGGTGAGAGCCACTGGACCTAAAGAAAGCTCCTGTAGGCCTGAGACTGGGCCTAATGACCCTCCAGAAGCTGC
                           TCCTGAGGTACCCAAGGAAGAAGCTGCCCGGAGGGCCCTAGTGGACTCTGTGTTTCAGGTATCCGTGCTACCGGGCAATGTGGGATACCTGCGCTTTGAC
                           AGATTTGCAGATGCCTCTGTGCTGAGGACACTGGGTCCTTACGTGTTGCACCAGGTGTGGGAGCCCCTGATGACAATCATACGTAAAAATCATCCATTAA
                           TAAAAATTATTAACCACTCATTCATTGACTTACCCACACCACCCAACATTTCAGCATGATGAAACTTCGGATCTCTACTAGGAATTTGCTTAATAGTTCA
                           AATCATTACCGGACTGTTCTTAGCAATACACTATACCTCAGACACATCCACAGCATTCTCTTCAGTCACCCATATCTGCCGAGACGTAAATTACGGGTGA
                           TTAATCCGATATGCCCATGCTAATGGAGCCTCTATATTTTTTATCTGCCTTTTTATTCACGTAGGACGAGGTATTTACTATGGATCCTTCATATTAAACG
                           AAACTTGAAACATCGGAATTATCCTACTACTTACTACTATAGCAACAGCATTCGTTGGCTACGTTCTCCCCTGAGGCCAAATATCCTTCTGAGGGGCAAC
                           AGTAATTACAAACCTTCTATCAGCTATCCCCTACATCGGCACCACACTAGTAGAATGAATTTGAGGCGGGTTCTCAGTTGACAAAGCTACCTTAACACGA
                           TTCTTCGCCTTCCACTTCATCCTACCATTTATCATTACAGCTCTAGTCTTAGTCCACCTTCTATTCTTACACGAAACAGGATCCAACAACCCATCAGGAC
                           TAAACTCAGACTCAGACAAAATCCCATTTCACCCTTACTACACTATTAAAGACTTTTTAGGCGTATTACTATTATTAATAGCTCTCATATTTTTGGTTTT
                           ATTTTTCCCAGATATTCTCGGAGACCCCGATAATTACACACCAGCAAATCCACTTAATACTCCTGCACACATTAAGCCAGAATGATATTTCCTATTCGCA
                           TATGCCATCCTACGATCTATCCCCAACAAACTAGGCGGTGTTCTGGCTCTTCTCCTCTCAATCCTCATCCTAGCCGCATTCCCACTACTAAACTCTTCCA
                           AACAACACGGTCTAATTTACCGCCCTATCACACAAATTCTTTACTGAATTTTCATCGCTAACCTACTTATTCTCACATGAATCGGCGGACAACCAGTAGA
                           ATACCCATTCACTACAATTGGACAAATCTCATCCATTCTCTACTTCACAATTATTGTAATTCTTATACCAATAGCAAGCATAATTGAAAATGATATCCTA
                           AAACTCCATGTA?
Nectomys_apicalis          1101121121210100100112012-01120111110312-210111021011200000012200001000011100001011?21?1????????????
                           ?11CTGATGGGAATGCAAGCAGCCATTGAGCAGGCTATGAAGAGTCGTGAGATTCTGGGCATCTCAGACCCTCAGATGCTGGCCCATGTGCTGACGGCTG
                           GAGTGCAGAGTTCCTTGAATGACCCACGCCTCTTTATCTCCTATGAGCCCGGTACCCTTGAGGCTCCCCAACAAGCACCAACGCTCACCAGCCTCACCCG
                           AGAAGAACTGTTGGCCCAGGTACAGAGGAATATCCACCATGAAGTTCTTGAGGGAAATGTGGGTTACCTACGAGTGGATGACCTTCCTGGCCAGGAGGTA
                           CTGAGTGAGCTGGGGGAGTTCTTGGTGGCCCATGTGTGGAGGCAGCTCATGAGCACCTCTTCCTTAATACTAGATCTTCGGCACTGTGCTGGCGGTCACA
                           TCTCTGGGATACCTTATATCATCTCCTACTTGCACCCTGGGAACACAGTCATGCACGTGGATACCATCTATGACCGCCCATCCAACACCACCACTGAGAT
                           CTGGACCTTGCCCAAGGTCCTAGGGGAGAGATACAGTGCTGACAAAGATGTGGTAGTCCTCACCAGTGGACATACTGGGGGTGTGGCTGAGGACATCACC
                           TACATCCTCAAGCAGATGCGCAGAGCCATAGTGGTAGGTGAGCGGACAGAGGGTGGTGCCTTGGACCTCCAGAAGCTGAGAATAGGCCAGTCCAACTTTT
                           TCCTCACAGTTCCTGTGTCCAGGTCTCTGGGACCCCTGGGCGGAGGTGGCCAGACATGGGAAGGCAGTGGTGTGCTGCCTTGTGTGGGGACTCCTGCAGA
                           GCAGGCCCTAGAAAAGGCCCTGGCTATCCTCACCTTGCGCCGTGCTCTGCCAGGGGTTGTCCTCCGACTTCAAGAAGCCCTGCAGGACTATTACACACTG
                           GTGGACCGAGTGCCGGGCCTGCTACACCACCTGGCTAGCATGGACTACTCAGCCTTGGTCTCTGAGGATGACCTAGTGACAAAGCTCAATGCTGGCCTGC
                           AAGCTGTCTCAGAGGATCCCAGGCTCCTGGTGAGAGCCACTGGACCCAAAGAAAGCTCCTCTAGGCCTGAGACTGCGCCTAATGACCCCCCAGAAGCTGC
                           TCCTGAGGTGCCCAAGGAAGAAGCTGCCCGGAGGGCCCTAGTGGACTCTGTGTTTCAGGTATCCGTGCTGCCAGGCAATGTGGGATACCTGCGCTTTGAC
                           AGATTTGCAGATGCCTCCGTGCTGAGGACACTGGGTCCTTATGTGCTGCACCAGGTGTGGGAGCCCCTGATGACAATCATACGAAAAAAACACCCTTTAC
                           TCAAAATTATAAACCACTCATTTATTGATCTCCCCACACCATCAAACATTTCATCATGATGAAACTTCGGGTCCCTCCTGGGAATCTGCCTAATAGTACA
                           AATCATCACAGGATTATTCCTAGCAATACACTATACATCAGACACAACTACAGCATTCTCCTCAGTAGCTCACATCTGCCGAGACGTAAACTACGGCTGA
                           CTTATCCGATATACCCACGCCAATGGAGCCTCAATATTCTTTATCTGCCTCTTCATCCATGTAGGCCGAGGCATCTACTATGGCTCCTTCATACTAAACG
                           AAACCTGAAATATTGGCATCATCCTACTCCTCACAACCATAGCAACAGCATTCGTAGGCTACGTACTACCATGAGGCCAAATATCCTTCTGAGGGGCTAC
                           CGTAATTACTAATCTATTATCAGCAATCCCTTATATCGGAACTACCCTAGTAGAATGAATCTGAGGTGGTTTCTCAGTAGATAAAGCCACCCTAACCCGA
                           TTCTTTGCCTTCCACTTTATTCTCCCCTTTATTATTACAGCCCTAGTCCTAGTACACCTTCTATTCCTACACGAAACAGGATCAAACAACCCTTCAGGAT
                           TAAATTCAGATTCCGATAAAATTCCATTCCATCCATACTACACAATCAAAGACCTACTAGGAATTCTACTTCTATTAATAGTTCTCATAATTTTAGTTTT
                           ATTTTTCCCTGATATTCTCGGAGACCCCGATAATTACACACCAGCAAATCCACTCAACACCCCAGCACACATTAAGCCAGAATGATATTTTCTTTTTGGC
                           TATGCTATCCTACGATCTATTCCAAACAAACTAGGTGGCGTACTAGGCCTACTACTCTCAATCCTTATTCTAGCTGCATTTCCACTCCTCAATTCCTCTA
                           AACAACATGGCCTAACTTACCGCCCAATTACACAAACCTTATATTGAATCTTCATCGCCAACCTACTCATTCTGACATGAATCGGAGGACAACCAGTAGA
                           ATACCCATTCACAATAATCGGACAAATCTCATCAATCATATACTTCACAATTATTATTATCCTGATACCAATTGCCAGCATAATCGAAAACGACATTCTA
                           AAACTACATACA?
Nectomys_squamipes         1100121111210100100112112-0111011111031{12}1210111011011200000012200001000001100000011?21?110???1000011
                           011CTGATGGGAATGCAAGCAGCCATTGAGCAGGCTATGAAGAGTCGTGAGATTCTGGGCATCTCAGACCCTCAGATGCTGGCCCATGTGCTGACGGCTG
                           GAGTGCAGAGTTCCTTGAATGACCCACGCCTCTTTATCTCCTATGAGCCCAGTACCCTCGAGGCTCCCCAACAAGCACCAACGCTCACCAGCCTCACCAG
                           AGAAGAACTGTTGGCCCAGGTACAGAGGAACATCCACCATGAAGTTCTTGAGGGAAATGTGGGTTACCTACRAGTGGATGACCTTCCTGGCCAGGAGGTA
                           CTGAGTGAGCTGGGGGAATTCTTGGTGGCCCATGTGTGGAGGCAGCTCATGAGCACCTCTTCCTTAATACTAGATCTTCGGCACTGTGCTGGCGGTCACA
                           TCTCTGGGATACCTTATATCATCTCCTACTTGCACCCTGGGAACACAGTCATGCACGTGGATACCATCTATGACCGCCCATCGAACACCACCACTGAGAT
                           CTGGACCTTGCCCAAGGTCCTAGGGGAGAGATACAGTGCTGACAAAGATGTGGTAGTCCTCACCAGTGGACATACTGGGGGTGTGGCTGAGGACATCACC
                           TACATCCTCAAGCAGATGCGCAGAGCCATAGTGGTAGGTGAGCGGACAGAGGGTGGTGCCTTGGACCTCCAGAAGCTGAGAATAGGCCAGTCCAACTTTT
                           TCCTCACAGTTCCTGTGTCCAGGTCTCTGGGACCCCTGGGTGGAGGTGGCCAGACATGGGAAGGCAGTGGTGTGCTGCCTTGTGTGAGGACTCCTGCAGA
                           GCAGGCCCTAGAAAAGGCCCTGGCCATCCTCACCTTGCGCCGTGCTCTGCCAGGGGTTGTCCTCCGACTTCAGGAAGCCCTGCAGGACTATTACACACTG
                           GTGGACCGAGTGCCGGGCCTGCTACACCACCTGGNTAGCATGGACTACTCAGCCTTGGTCTCTGAGGATGACCTAGTGACAAAGCTCAATGCTGGCCTGC
                           AAGCTGTCTCAGAGGATCCCAGGCTCCTGGTGAGAGCCACTGGACCTAAAGAAAGCTCCTCTAGGCCTGAGACTGTGCCTAATGACCCCCCAGAAGCTGC
                           TCCTGAGGTGCCCAAGGAAGAAGCTGCCCAGAGGGCCCTAGTGGACTMTGTGTTTCAGGTATCCGTGCTGCCGGGCAATGTGGGATACCTGCGCTTTGAC
                           AGATTTGCAGATGCCTCCGTGCTGAGGACACTGGGTCCTTATGTGCTGCAGCAGGTGTGGGAGCCCCTG???????????????????????????????
                           ????????????ACCACTCATTCATTGACCTCCCCACACCATCCAACATTTCATCATGATGAAATTTCGGATCCCTCCTAGGAATCTGCCTAATAGTACA
                           AATCATCACAGGGCTATTTCTAGCAATGCACTACACCTCAGATACAACTACAGCATTCTCTTCAGTAGCCCATATTTGCCGAGACGTAAACTACGGCTGA
                           CTTATCCGATATGTCCATGCCAACGGAGCCTCAATATTCTTCATCTGTCTCTTCATCCATGTAGGCCGAGGTATCTATTACGGTTCCTTCATACTAAACG
                           AAACTTGAAATATTGGTATCATTCTACTCCTCACAACCATAGCAACAGCATTCGTAGGCTACGTACTACCATGAGGCCAAATATCCTTCTGAGGAGCTAC
                           CGTAATCACCAACCTATTATCAGCAATCCCTTATATCGGAACTACCCTAGTAGAATGAATCTGAGGTGGCTTCTCAGTAGATAAAGCCACCCTGACCCGA
                           TTCTTTGCCTTCCACTTTATCCTACCCTTCATTATTACAGCCCTAGTCCTAGTACATCTCCTATTCCTCCACGAAACAGGATCAAACAACCCCTCAGGAC
                           TAAACTCAGATTCCGACAAAATCCCATTCCACCCATACTACACAATTAAGGACCTACTAGGAATCCTACTTCTATTAATAGTTCTCATAATTTTAGTTTT
                           ATTTTTCCCAGATATTCTCGGAGACCCCGACAATTATACACCAGCCAATCCACTCAACACCCCAGCACACATTAAACCAGAATGATATTTTCTTTTCGCT
                           TATGCTATCCTACGATCTATTCCTAACAAACTAGGAGGCGTATTAGCCCTACTACTCTCAATCCTTATCCTAGCCACATTCCCACTCCTCAATTCCTCTA
                           AACAACACGGCTTAACTTACCGCCCAATTACACAAACCTTATATTGAATCTTCATTGCCAATCTACTTATTCTGACATGAATCGGAGGACAACCAGTAGA
                           ATACCCATTCACAATAATCGGACAAATCTCATCAATCATGTACTTCACAATTATTGTTATCCTAATACCAATTGCCAGCATAATCGAAAACGACATCTTA
                           AAACTACAT????
Nephelomys_albigularis     1100010100011100010001000000{01}1011211031110{01}0011{01}10010100000020000000000011110000011?111110100???????
                           ?10CTGATGGGRATGCAAGCAGCCATTGAGCAGGCTATGAAGAGTCGTGAGATTCTGAGCATCTCAGACCCTCAGATGCTGGCCCATGTGCTGACAGCCG
                           GAGTGCAGAGCTCCTTGAATGACCCACGCCTCTTTATCTCCTATGAGCCCAGCACCCTCGAGGCTCCCCAACAAGCACCAACGCTCACCAACCTCACCCG
                           AGAAGAACTGCTGGCCCAGGTACAGAGGAACATCCACCATGAAGTTCTTGAGGGTAATGTGGGTTACCTGCGAGTGGATGACCTTCCTGGCCAGGAGGTA
                           CTGAGTGAACTGGGAGAATTCTTGGTGGCCCATGTGTGGAGGCAGCTCATGAGCACCTCTTCCTTAATACTAGATCTTCGACACTGTGCTGGTGGTCACA
                           TCTCTGGGATACCTTACGTCATCTCCTACTTGCACCCTGGGACCACAGTCATGCATGTGGATACCATCTATGACCGCCCCTCCAACACCACCACTGAGAT
                           CTGGACCTTGCCCAAGGTCCTAGGAGAGAGATACAGTGCTGACAAAGATGTGGTAGTCCTCACCAGTGGACATACTGGGGGTGTGGCTGAGGACATCACC
                           TACATCCTCAAGCAGATGCGCAGAGCCATAGTGGTGGGTGAGCGGACAGAGGGTGGTGCTCTGGACCTCCAGAAGCTGAGAATAGGCCAGTCCAACTTTT
                           TCCTCACGGTTCCTGTGTCCAGGTCTCTGGGACCCCTGGGAGGAGGTGGTCAGACATGGGAAGGCAGTGGTGTGCTGCCTTGTGTGGGGACTCCTGCAGA
                           GCAGGCCCTAGAAAAGGCCCTGGCCATCCTCACCCTGCGCCGTGCTCTGCCAGGGGTCGTCCTCCGACTTCAGGAAGCCCTGCAGGACTATTACACACTG
                           GTGGACCGAGTGCCGGGCCTGATACACCATCTGGCTAGCATGGACTACTCAGCCTTGGTCTCTGAGGATGACCTAGTGACAAAGCTCAATGCTGGCTTGC
                           AAGCTGTCTCAGAGGATCCCAGGCTCCTGGTGAGAGCCACTGGACCTAAAGAAAGAWCCTCTAGGCCTGAGACTGGGCCTAAYGACCCCCCAGAAGCTGC
                           TCCTGAGGTGCCCAAGGAAGAAGCTGCCCGGCAGGCCCTAGTAGACTCTGTGTTTCAGGTATCCGTGCTGCCGGGCAATGTGGGATACCTGCGCTTTGAC
                           AGATTTGCAGATGCCTCTGTGCTGAGGACACTGGGTCCTTATGTGTTGCACCAGGTGTGGGAGCCCCTGATGACAATCATCCGAAAAACGCCCCCCATAC
                           TAAAAATCATTAATCACTCATTTATTGATCTACCCACCCCATCCAACATCTCATCATGATGAAACTTTGGCTCACTACTAGGAATCTGCCTAATACTGCA
                           AATCATCACAGGACTATTCCTAGCAATGCACTACACCTCAGACACAACTACTGCATTTTCCTCAGTGGCCCACATTTGCCGTGACGTAAACTACGGCTGA
                           CTAATCCGATATATTCACGCCAACGGGGCCTCCATATTCTTCATCTGCCTATTCATCCACGTAGGACGAGGAATCTACTATGGCTCTTACATACTAAACG
                           AAACATGAAACATCGGGATTATCCTATTATTAACAACTATAGCAACAGCATTCGTGGGCTACGTACTACCATGAGGACAAATGTCATTCTGAGGCGCCAC
                           AGTAATTACCAATTTACTTTCAGCAATCCCCTACATCGGCACAACCCTAGTAGAATGAATCTGAGGGGGTTTTTCAGTTGATAAAGCCACACTAACCCGT
                           TTCTTCGCCTTCCACTTCATCCTTCCATTCATTATTACAGCCCTAGTCCTAGTCCACCTACTATTCCTCCACGAAACAGGCTCAAACAACCCATCCGGAC
                           TAAACTCAGATTCCGATAAAATCCCATTCCACCCATACTATACAATTAAGGACCTGTTAGGAATTTTACTTCTATTAATAGTTCTCATAATTTTAGTATT
                           ATTTTTCCCAGATGTTCTCGGAGACCCTGATAATTATACACCCGCAAATCCACTCAACACACCAGCACACATTAAACCAGAATGGTATTTTCTCTTTGCC
                           TATGCCATCCTACGATCCATCCCAAACAAACTAGGTGGTGTACTAGCCCTATTACTCTCAATCCTAATCCTAGCTGCATTCCCACTACTAAATTACTCTA
                           AACAACATGGACTAATTTACCGCCCAATCACACAAATCATATACTGAATCTTTATTGCCAATCTATTTATTCTAACATGAATTGGTGGACAACCAGTAGA
                           GTACCCATTCACAACAATCGGACAAATCTCATCCATCCTATACTTCACAATTATTATTATCCTAATACCAATTGCTAGCATAATTGAAAATGATATCCTA
                           AAACTACATACA?
Nephelomys_levipes         1100010100011100000001100100{01}{12}011110031110000111100?01000000200000000000111100000110111110100???????
                           ?1?CTGATGGGAATGCAAGCAGCCATTGAGCAGGCTATGAAGAGTCGTGAGATTCTGAGCATCTCAGACCCTCAGATGCTGGCCCATGTGCTGACAGCCG
                           GAGTGCAGAGTTCCTTGAATGACCCACGCCTCTTTATCTCCTATGAGCCCAGCACCCTCGAGGCTCCCCAACAAGCACCAATGCTCACCAACCTCACCCG
                           AGAAGAACTGCTGGCCCAAGTACAGAGGAACATCCACCATGAAGTTCTTGAGGGTAATGTGGGTTACCTGCGAGTGGATGACCTTCCTGGCCAGGAGGTA
                           CTGAGTGAACTGGGAGAATTCTTGGTGGCCAATGTGTGGAGGCAGCTCATGAGCACCTCTTCCTTAATACTAGATCTTCGGCACTGTGCTGGTGGTCACA
                           TCTCTGGGATACCTTATGTCATCTCCTACTTGTACCCTGGGAACACAGTCATGCACGTGGATACCATCTATGACCGCCCCTCCAACACCACCACTGAGAT
                           CTGGACCTTGCCCAAGGTCCTAGGAGAGAGATACAGTGCTGACAAAGATGTGGTAGTCCTCACCAGTGGACATACTAGGGGTGTGGCTGAAGACATCACC
                           TACATCCTCAAGCAGATGCGCAGAGCCATAGTGGTGGGTGAGCGGACAGAGGGTGGTGCTCTGGACCTCCAGAAGCTGAGAATAGGCCAGTCCGACTTTT
                           TCCTCACGGTTCCTGTGTCCAGGTCTCTGGGACCCCTGGGAGGAGGTGGTCAGACATGGGAAGGCAGTGGTGTGCTGCCTTGTGTGGGGACTCCTGCAGA
                           GCAGGCCCTAGAAAAGGCCCTGGCCATCCTCACCCTGCGCCGTGCTCTGCCAGGGGTCGTCCTCCGACTTCAGGAAGCCCTGCAGNACTATTACACACTG
                           GTGGACCGAGTGCCGGGCCTGATACACCACCTGGCTAGCATGGACTACTCAGCCTTGG??????????????????????????????????????????
                           ????????????????????????????????????????????????????????????????????????????????????????????????????
                           ????????????????????????????????????????????????????????????????????????????????????????????????????
                           ?????????????????????????????????????????????????????????????????????ATGACAATCATACGAAAAACCCACCCTATAC
                           TTAAAATCATTAACCACTCGTTCATCGACCTACCCACCCCATCCAACATCTCATCATGATGAAACTTCGGATCACTTCTAGGAATCTGACTAATAGTGCA
                           AATCATCACGGGGTTATTCCTAGCCATACACTACACCTCAGACACAGCCACAGCATTTTCCTCAGTAACCCATATTTGCCGAGACGTTAACTATGGATGA
                           CTTATCCGTTACGCCCACGCCAACGGAGCCTTCATATTCTTTATCTGTCTATTCATCCACGTGGGACGAGGCATCTACTACGGCTCCTACATACTAAACG
                           AAACGTGAAACATCGGAATTATCCTCCTACTAACAACCATAGCAACAGCATTCGTAGGCTACGTGCTACCATGAGGACAAATATCATTCTGAGGTGCCAC
                           AGTAATTACCAACCTTCTCTCAGCAATCCCATACATCGGAACAACCCTAGTAGAATGAATCTGAGGTGGGTTCTCTGTTGACAAAGCCACCCTAACCCGA
                           TTCTTCGCCTTCCACTTCATCCTCCCATTCATCATCACAGCCCTAGTCCTAGTACACCTGCTATTCCTCCACGAAACTGGCTCTAACAACCCCTCAGGAC
                           TAAACTCAGACTCCGACAAAATCCCATTCCACCCATACTACACAATTAAAGACCTGCTAGGAATTTTACTTCTATTAATAGTTCTCATAATTTTAGTATT
                           ATTTTTCCCTGATGTTCTCGGAGACCCCGATAATTATACACCCGCAAATCCACTCAACACCCCAGCACAC??????????????????????????????
                           ????????????????????????????????????????????????????????????????????????????????????????????????????
                           ????????????????????????????????????????????????????????????????????????????????????????????????????
                           ????????????????????????????????????????????????????????????????????????????????????????????????????
                           ?????????????
Nesoryzomys_narboroughi    ??00011100002000110001100100110111020310-2101210211112000000000010010000011000000110011111??01111?11
                           ?10CTGATGGGAATGCAAGCAGCCATTGAGCAGGCTATGAAGAGTCGTGAGATTCTGGGCATCTCAGACCCTCAGATGCTGGCCCATGTGCTGACAGCTG
                           GAGTGCAGAGTTCCTTGAATGACCCACGCCTCTTTATCTCCTATGAGCCCAGTACCCTCGAGGCTCCCCAACAAGCACCAACGCTCACCAGCCTCACCGG
                           AGAAGAACTGCTGGCCCAGGTACAGAGGAATATCCACCATGAAGTTCTTGAGGGAAATGTGGGTTACCTACGAGTGGATGACCTTCCTGGCCAGGAGGTA
                           CTGAGTGAGCTGGGGGAATTCTTGGTGGCCCATGTGTGGAGGCAGCTCATGAGCACCTCTTCCTTAATACTAGATCTTCGGCACTGTGCTGGCGGTCACA
                           TCTCTGGGATACCTTATATCATCTCCTACTTGCACCCTGGGAACACAGTCATGCACGTGGATACCATCTATGACCGCCCATCCAACACCACCACTGAGAT
                           CTGGACCTTGCCCAAGGTCCTAGGGGAGAGATACAGTGCTGACAAAGATGTGGTAGTCCTCACCAGTGGACATACTGGGGGTGTGGCTGAGGACATCACC
                           TACATCCTCAAGCAGATGCGCAGAGCCATAGTGGTGGGTGAGCGGACAGAGGGTGGTGCCCTGGATCTCCAGAAGCTTAGAATAGGCCAGTCCAACTTTT
                           TCCTCACAGTTCCTGTGTCCAGGTCTCTGGGACCCCTGGGCGGAGGTGGCCAGACATGGGAAGGCAGTGGTGTNCTGCCTTGTGTGGGGACTCCTGCAGA
                           NNAGGCCCTAGAAAAGGCCCTGGCCATCCTCACCCTGNGCCGTGCNCTGCCAGGGGTNGTCCTCCGACTTCAGGAAGCCCTGCAGGACTATTACACGCTA
                           GTGGACCGAGTGCCGGGCCTGCTACACCACCTGGCTAGCATGGACTACTCAGCCTTGGTCTCTGAAGATGACCTAGTGACAAAGCTCAATGCTGGCTTGC
                           AAGCTGTCTCAGAGGATCCCAGGCTCCTGGTGAGATCCACTGGCCCTAAAGAAAGCTCTTCTAGGTCCGAGACTGGGCCTAATAACCCCCCAGAAGCTGC
                           TCCTGAGGTGCCCAAGGAAGAAGCTGCCCGGAGGGCCCTAGTGGACTCTGTGTTTCAGGTATCCGTGCTGCCGGGCAATGTGGGATACCTGCGCTTTGAC
                           AGATTTGCAGATGCCTCCGTGCTGAGGACACTGGGTCCTTATGTGCTGCAGCAGGTGTGGGAGCCCCTG???????????????????????????????
                           ???????????????????????????????????????????????????????????????????????????????AGGAATCTGCCTAATAATACA
                           AATTATTACAGGACTATTCCTAGCAATACACTACACATCAGACACAACCACAGCATTCTCTTCAGTAGCCCATATCTGCCGAGACGTAAACTACGGATGA
                           CTTATCCGATATGCCCATGCTAACGGAGCTTCAATATTCTTCATTTGCCTTTTTATCCACATCGGCCGCGGAATCTATTATGGGTCCTTTATACTTAATG
                           AAACCTGAAACATCGGAATCATCCTACTACTTACAACCATAGCAACAGCATTCGTAGGGTACGTTCTACCATGAGGACAGATATCCTTCTGAGGAGCTAC
                           AGTAATTACAAATCTATTATCAGCAATCCCCTATATCGGCACTACACTAGTAGAATGAATCTGAGGTGGATTCTCAGTAGACAAACCCACACTAACCCGA
                           TTCTTTGCCTTCCACTTCATCCTCCCCTTCATCATTACAGCCCTAGTCCTAGTACACCTCCTATTTCTACACGAAACAGGATCGAACAACCCCTCAGGAC
                           TAAACTCAAACTCAGACAAAATCCCATTCCACCCATACTACACAATTAAAGACCTATTAGGAATCCTACTCATATTAATAATTCTCATAATTCTAGTATT
                           ATTTTTCCCAGATATCCTCGGAGATCCAGACAATTATACACCAGCTAACCCACTCAACACCCCAGCCCACATTAAGCCAGAGTGGTATTTCCTATTTGCA
                           TATGCCATCCTACGATCAATTCCAAATAAACTAGGAGGTGTAATAGCCCTTCTACTATCAATCTTAATCCTAGCCGCATTCCCACTTCTCAACTATTCCA
                           AACAACAAGGAATAACATACCGCCCAATTACACAATTCCTATACTGAATTTTTATCGCCAACCTACTCATCCTGACATGAATCGGAGGACAACCAGTAGA
                           ATACCCATTCACTATAATTGGACAAATCTCATCAATCCTATACTTCACTATCATCATCATCCTAATACCAATTGCAAGCATAATCGAAAATGACATCCTA
                           AAACTACAT????
Nesoryzomys_swarthi        ??00011100001000110001100100110110010310-2100210211112?000000????????????????????1102111????????????
                           ???CTGATGGGAATGCAAGCAGCCATTGAGCAGGCTATGAAGAGTCGTGAGATTCTGGGCATCTCAGACCCTCAGATGCTGGCCCATGTGCTGACAGCTG
                           GAGTGCAGAGTTCCTTGAATGACCCACGCCTCTTTATCTCCTATGAGCCCAGTACCCTCGAGGCTCCCCAACAAGCACCAACGCTCACCAGCCTCACCGG
                           AGAAGAACTGCTGGCCCAGGTACAGAGGAATATCCACCATGAAGTTCTTGAGGGAAATGTGGGTTACCTACGAGTGGATGACCTTCCTGGCCAGGAGGTA
                           CTGAGTGAGCTGGGGGAATTCTTGGTGGCCCATGTGTGGAGGCAGCTCATGAGCACCTCTTCCTTAATACTAGATCTTCGGCACTGTGCTGGCGGTCACA
                           TCTCTGGGATACCTTANATCATCTCCTACTTGCACCCTGGGAACACAGTCATGCACGTGGATACCATCTATGACCGCCCATCCAACACCACCACTGAGAT
                           CTGGACCTTGCCCAAGGTCCTAGGGGAGAGATACAGTGCTGACAAAGATGTGGTAGTCCTCACCAGTGGACATACTGGGGGTGTGGCTGAGGACATCACC
                           TACATCCTCAAGCAGATGCGCAGAGCCATAGTGGTGGGTGAGCGGACAGAGGGTGGTGCCCTGGATCTCCAGAAGCTGAGAATAGGCCAGTCCGACTTTT
                           TCCTCACAGTTCCTGTGTCCAGGTCTCTGGGACCCCTGGGCGGAGGTGGCCAGACATGGGAAGGCAGTGGTGTGCTGCCTTGTGTGGGGACTCCTGCAGA
                           GCAGGCCCTAGAAAAGGCCCTGGCCATCCTCACCCTGCGCCGTGCTCTGCCAGGGATCGTCCTCCGACTTCAGGAAGCCCTGCAGGACTATTACACGCTA
                           GTGGACCGAGTGCCGGGCCTGCTACACCACCTGGCTAGCATGGACTACTCAGCCTTGGTCTCTGAAGATGACCTAGTGACAAAGCTCAATGCTGGCTTGC
                           AAGCTGTCTCAGAGGATCCCAGGCTCCTGGTGAGAGCCACTGGACCTAAAGAAAGCTCCTCTAGGTCCGAGACTGGGCCTAATGACCCCCCAGAAGCTGC
                           TCCTGAGGTGCCCAAGGAAGAAGCTGCCCGGAGGGCCCTAGTGGACTCTGTGTTTCAGGTATCCGTGCTGCCGGGCAATGTGGGATACCTGCGCTTTGAC
                           AGATTTGCAGATGCCTCCGTGCTGAGGACACTGGGTCCTTATGTGCTNNNNCAGGTGTGGGAGCCCCTG???????????????????????????????
                           ????AATCATTAGCCACTCATTCATTGACCTACCAACACCCTCCAACATCTCATCATGATGAAACTTTGGATCACTACTAGGAATCTGCCTAATAGTACA
                           AATTATCACAGGACTATTTCTAGCAATACACTATACATCAGACACAACCACAGCATTCTCTTCAGTAGCCCACATCTGCCGAGACGTTAATTATGGATGA
                           CTTATCCGATATGCTCACGCAAATGGAGCCTCAATATTCTTCATTTGCCTTTTCATCCACATTGGACGAGGAATCTACTACGGATCATTCATACTCAATG
                           AAACCTGAAACATTGGAATTATCCTACTACTTACAACTATAGCAACAGCATTCGTAGGATACGTATTACCATGGGGTCAAATATCCTTCTGAGGAGCTAC
                           AGTAATTACAAACCTACTATCAGCAATCCCCTACATCGGCACCACACTAGTAGAATGAATCTGAGGGGGATTCTCAGTAGATAAAGCTACACTAAATCGA
                           TTCTTTGCCTTTCACTTTATTCTCCCATTCATCATTACAGCCCTAGTACTAGTCCACCTTCTATTCCTTCACGAAACAGGATCAAACAACCCTTCAGGAT
                           TAAACTCAGATTCAGATAAAATCCCATTTCACCCATACTACACAATTAAAGACCTATTAGGAGTAATTCTTTTACTAACAGTTCTCATAACCTTAGTCTT
                           ATTCTCCCCAGATATTCTTGGAGACCCAGACAATTATACACCAGCTAATCCTCTCAATACCCCAGCACACATCAAACCAGAATGATACTTTCTCTTCGCT
                           TACGCTATCCTACGATCAATTCCAAACAAACTAGGAGGTGTCATAGCCCTTCTACTCTCAATCCTCATCCTAGCTACATTCCCACTACTCAATTACTCCA
                           AACAACACGGATTAATATACCGCCCAATCACACAATTCCTATACTGAACATTCGTCGCCAATTTACTTATCCTAACATGAATCGGAGGACAACCAGTAGA
                           ATACCCATTCACCATAATCGGACAAATTTCATCCATCCTATACTTCACCATTATTATTATTCTAATACCAATAGCCAGTATAATCGAAAATAACATCCTA
                           AAATTACAT????
Oecomys_bicolor            1100000100010101000001112-00110001120212-0{01}00{01}1{01}200?100000001200000010001111000001111101101001??????
                           ?10CTGATGGGAATGCAAGCAGCCATTGAGCAGGCTATGAAGAGTCRTGAGATTCTGGGCATCTCAGACCCTCAGATGCTGGCCCATGTGCTGACAGCTG
                           GAGTGCAGAGTTCCTTGAATGACCCACGCCTCTTTATCTCCTATGAGCCCAGCACCCTCGAGGCTCCCCAACAACCACCAACGCTCACCAACCTCACCCG
                           AGAAGAACTGCTGGCCCAGGTACAGAGGAACATCCACCATGAAGTTCTTGAGGGTAATGTGGGTTACCTACGAGTGGATGACCTTCCTGGCCAGGAGGTA
                           CTGAGTGAGCTGGGAGAATTCTTGGTGACCCATGTGTGGAGGCAGCTCATGAGCACCTCGTCCTTAATACTAGATCTTCGGCACTGTGCTGGTGGTCACA
                           TCTCTGGGATACCTTATGTCATCTCCTACTTGCACCCTGGGAACACAGTCATGCACGTGGATACCATCTATGACCGCCCCTCCAACACCACCACTGAGAT
                           CTGGACCTTGCCCAAGGTCCTAGGAGAGAGATACAGTGCTGACAAAGATGTGGTAGTCCTCACCAGTGGACATACTGGGGGTGTGGCTGAGGACATCACC
                           TACATCCTCAAGCAGATGCGCAGAGCCATAGTGGTGGGTGAGCGGACAGAGGGTGGTGCCCTGGACCTCCAGAAGCTGAGAATAGGCCAGTCCAACTTTT
                           TCCTCACGGTTCCTGTGTCCAGGTCTCTAGGACCCCTGGGAGGAGGTGGTCAGACATGGGAAGGCAGTGGTGTGTTGCCTTGTGTGGGGACTCCTGCAGA
                           GCAGGCCCTAGAAAAGGCCCTGGCCATCCTCACCCTGCGCCGTGCTCTGCCAGGGGTCGTCCTCCGACTTCAGGAAGCCCTGCAGGACTATTACACACTG
                           GTGGACCGAGTGCCGGGCCTGATACACCACCTGGCTAGCATGGACTACTCAGCCTTGGTCTCTGAGGATGACCTAGTGACAAAGCTCAATGCTGGCTTAC
                           AAGCTGTCTCAGAGGATCCCAGGCTCCTGGTGAGAGCCACTGGACCTAAAGAAAGCTCCTCTAGGCCTGAGACTGGGCCTAATGACCCCCCAGAAGCTGC
                           TCCTGAGGTGCCCAAGGAAGAAGCTGCCCGGAGGGCCCTAGTGGACTCTGTGTTTGAGGTATCCGTGCTGCCGGGCAATGTGGGATACCTGCGCTTTGAC
                           AGATTTGCAGATGCCTCTGTGCTGAGGACACTGGGTCCTTATGTGTTGCACCAGGTGTGGGAGCCCCTGATGACAATCATACGAAAAACCCACCCACTAA
                           TTAAAATTATTAACCATTCATTCATTGACCTACCCACCCCATCTAACATCTCATCATGATGAAACTTCGGCTCACTCCTAGGTATCTGCCTGATAGTACA
                           AATTACCACAGGACTATTTCTAGCAATACACTACACCTCCGACACAGCTACAGCATTCTCGTCAGTCACCCACATCTGCCGAGACGTTAACTACGGCTGA
                           CTAATCCGATACCTCCATGCTAATGGAGCTTCCATATTTTTCATCTGCCTTTTTATCCATGTAGGACGAGGTATCTACTACGGCTCCTACATATTAAATG
                           AAACTTGAAATATCGGAATCATTCTATTACTTACAACTATAGCAACAGCATTCGTAGGCTACGTACTTCCATGAGGACAAATATCATTCTGAGGAGCTAC
                           CGTAATTACAAACCTTCTATCAGCAATCCCTTATATCGGCACCACCTTAGTCGAATGAATTTGAGGGGGCTTCTCAGTAGACAAAGCCACACTAACACGA
                           TTTTTTGCCTTCCACTTTATTCTTCCATTCATTATCACAGCAATAGTTCTAGTTCACCTCCTATTTCTTCACGAAACAGGCTCCAATAACCCCTCAGGCC
                           TAAACTCAGACTCAGACAAAATCCCATTCCACCCTTACTATACATTCAAGGACCTATTAGGAATTTTACTTCTATTAATAGTTCTCATAATTTTGGTTTT
                           ATTTTTCCCAGATGTTCTCGGAGACCCCGATAATTATACACCTGCAAATCCACTAAACACTCCAGCACACATTANACCNGNNNGATACTTCCTCTTCGCC
                           TATGCCATCCTACGATCCATCCCAAACAAACTAGGCGGAGTACTTGCCCTACTTCTATCAATCCTAATCCTAGCTGCATTCCCACTACTAAACTCCTCTA
                           AACAACATGGACTAACATACCGACCACTCACACAAATCATCTACTGAATCTTCATCGCCAATCTACTCATTCTCACATGAATTGGAGGCCAACCAGTAGA
                           ATACCCATTCACAACAATCGGACAAATTGCATCTATTTCCTACTTCACAATTATCATTATCCTAATACCCATTGCAAGTATAATTGAAAATAATATTCTA
                           AAACTCCACGCAT
Oecomys_catherinae         1100000100010100000001012-00110011120212-0100110100?10000000120000001000011100000???????????????????
                           ??????????????????????????????????????????AGTCGTGAGATTCTGGGCATCTCAGACCCTCAGATGCTGGCCCATGTGCTGACAGCTG
                           GAGTGCAGAGTTCCCTGAATGACCCACGCCTCTTTATCTCCTATGAGCCCAGCACCCTCGAGGCTCCCCAACAAGCACCAACGCTCACCAACCTCACCCG
                           AGAAGAACTGCTGGCCCAGGTACAGAGGAACATCCACCATGAAGTTCTTGAGGGTAATGTGGGTTACCTACGAGTGGATGACCTTCCTGGCCAGGAGGTA
                           CTGAGTGAGCTGGGAGAATTCTTGGTGACCCATGTGTGGAGGCAGCTCATGAGCACCTCTTCCTTAATACTAGATCTTCGGCACTGTGCTGGTGGTCACA
                           TCTCTGGGATACCTTATGTCATCTCCTACTTGCACCCTGGGAACACAGTCATGCATGTGGATACCATCTATGACCGCCCCTCCAACACCACCACTGAGAT
                           CTGGACCTTGCCCAAGGTCCTAGGAGAGAGATACAGTACTGACAAAGATGTGGTAGTCCTCACCAGTGGACATACTGGGGGTGTGGCTGAGGACATCACC
                           TACATCCTCAAGCAGATGCGCAGAGCCATAGTGGTGGGTGAGCAGACAGAGGGTGGTGCCCTGGACCTCCAGAAGCTGAGAATAGGCCAGTCCAACTTTT
                           TCCTCACAGTTCCTGTGTCCAGGTCTCTAGGACCCCTGGGAGGAGGTGGTCAGACATGGGAAGGCAGTGGTGTGCTGCCTTGTGTGGGGACTCCTGCAGA
                           GCAGGCCCTAGAAAAGGCCCTGGCCATCCTCACCCTGCGCCGTGCTCTGCCAGGGGTCGTCCTCCGACTTCAGGAAGCCCTGCAGGACTATTACACACTG
                           GTGGACCGAGTGCCGGGCCTGATACACCACCTGGCTAGCATGGACTACTCAGCCTTGGTCTCTGAGGATGACCTAGTGACAAAGCTCAATGCTGGCTTGC
                           AAGCTGTCTCAGAGGATCCCAGGCTCCTGGTGAGAGCCACTGGACCTAAAGAAAGCTCCTCTAGGCCTGAGACTGGGCCTAATGACCCCCCAGAAGCTGC
                           TCCTGAGGTGCCCAAGGAAGAAGCTGCCCGGAGGGCCCTAGTGGACTCTGTGTTTCAGGTATCCGTGCTGCCGGGCAATGTGGGATACCTGCGCTTTGAC
                           AGATTTGCAGATGCCTCTGTGCTGAGGACACTGGGTCCTTATGTGTTGCACCAGGTGTGGGAGCCCCTG???????????????????????????????
                           ?????ATTGATAACCACTCATTCATTGATTTACCCACCCCATCCAACATCTCATCATGATGAAACTTCGGCTCACTCCTAGGAATCTGTCTCATAGTACA
                           AATCATCACAGGACTATTCCTAGCAATACATTACACCTCAGACACAGCTACAGCATTCTCCTCAGTCACTCACATCTGCCGAGACGTAAACTACGGATGA
                           CTAATCCGATATATTCATGCTAATGGGGCTTCCATATTCTTTATCTGCCTTTTCATTCAYGTAGGACGAGGCATCTAMTACGGCTCMTACATAMTAAATG
                           AAACTTGAAACATCGGAATCATTCTATTACTAACAACTATAGCAACAGCATTCGTAGGCTACGTACTCCCATGGGGTCAAATATCCTTCTGAGGGGCCAC
                           AGTTATCACRAACCTCCTATCAGCAATCCCTTACATCGGCACCACCCTAGTAGAATGAATNTGAGGGGGCTTCTCAGTAGACAAAGCTACACTAACACGA
                           TTTTTTGCATTCCACTTTATCCTCCCATTCATCATCACAGCCCTAGTCCTAGTCCACCTCCTATTCCTTCACGAGACAGGCTCTAACAACCCATCAGGAC
                           TCAACTCAGACTCCGATAAAATCCCATTCCACCCCTACTATACATTCAAAGACCTTTTAGGAATTTTACTTCTATTAATAGTTCTCATAATTTTGGTTTT
                           ATTTTTCCCAGATGTTCTCGGAGACCCCGATAATTATACACCTGCAAATCCACTCAACACTCCAGCACACATTAAACCAGAATGATATTTCCTTTTCGCC
                           TACGCCATCCTTCGATCCATCCCAAATAAACTAGGCGGAGTACTAGCCCTTTTACTATCTATCCTTATCCTAGCCGCATTCCCACTCTTAAACTCTTCCA
                           AACAACACGGACTAATCTACCGCCCAATCACACAAACCATCTACTGAATCTTCATCGCTAACCTCCTCATCCTAACATGAATTGGAGGCCAACCAGTAGA
                           ATACCCTTTCACACTAATTGGACAAATTGCATCAATTCTATACTTCTCAATCATTGTAATCTTAATACCAATCGCCAGCATAATCGAAAACAACATCCTT
                           AAACTCCAC????
Oecomys_mamorae            1100001100010101100001012-0011000{12}120212-2100111100?10000000120000001000011100000111111?10100???????
                           ?10???????????????????????????????????????AGTCGTGAGATTCTGGGCATCTCAGACCCTCAGATGCTGGCCCATGTGCTGACAGCTG
                           GAGTGCAGAGTTCCTTGAATGACCCACGCCTCTTTATCTCCTATGAGCCCAGCACCCTCAAGGCTCCCCAACAAGCACCAACGCTCACCAGCCTCACCCG
                           AGAAGAACTGCTGGCCCAGGTACAGAGGAACATCCACCATGAAGTTCTTGAGGGTAATGTGGGTTACCTACGCATGGATGACCTTCCTGGTCAGGAGGTA
                           CTGAGTGAGCTGGGGGAATTCTTGGTGACCCATGTGTGGAGGCAGCTCATGAGCACCTCTTCCTTAATACTAGATCTTCGGCACTGTGCTGGTGGTCACA
                           TCTCTGGGATACCTTATGTCATCTCCTACTTGCACCCTGGGAACACAGTCATGCACGTGGATACCATCTATGACCGCCCCTCCAACACCACCACTGAGAT
                           CTGGACCTTGCCCAAGGTCCTAGGAGAGAGATACAGTGCTGACAAAGATGTGGTAGTCCTCACCAGTGGACATACTGGGGGTGTGGCTGAGGACATCACC
                           TACATCCTCAAGCAGATGCGCAGAGCCATAGTGGTGGGTGAGCGGACAGAGGGTGGTGCCCTGGACCTCCAGAAGCTGAGAATAGGCCAGTCTAACTTTT
                           TCCTCACGGTTCCTGTGTCCAGGTCTCTAGGACCCCTGGGAGGAGGTGGTCAGACATGGGAAGGCAGTGGTGTGCTGCCTTGTGTGGGGACTCCCGCAGA
                           GCAGGCCCTAGAAAAGGCCCTGGCCATCCTCACCCTGCGCCGTGCTCTGCCAGGGGTCGTCCTCCGACTTCAGGAAGCCCTGCAGGACTATTACACACTG
                           GTGGACCGAGTGCCGGGCCTGATACACCACCTGGCTAGCATGGACTACTCAGCCTTGGTCTCTGAGGATGACCTAGTGACAAAGCTCAATGCTGGCTTGC
                           AAGCTGTCTCAGAGGATCCCAGGCTCCTGGTGAGAGCCACTGGACCTAAAGAAAGCTCCTCTAGGCCTGAGACTGGGCCTAATGACCCCCCAGAAGCTGC
                           TCCTGAGGTGCCCAAGGAAGAAGCTGCCCGGAGGGCCCTAGTGGACTCTGTGTTTCAGGTATCTGTGCTGCCGGGCAATGTGGGATACCTGCGCTTTGAC
                           AGATTTGCAGATGCCTCTGTGCTGAGGACACTGGGTCCTTATGTGTTGCACCAGGTGTGGGAGCCCCTG???????????????????????????????
                           ??????TCRTAAACCACTCATTCATTGACCTACCTACCCCATCCAACATCTCATCATGATGGAACTTCGGCTCACTCCTAGGAATCTGCCTTATAGTACA
                           AATTATTACAGGATTATTTCTAGCAATACACTACACCKCAGACACAGCCACAGCATTCTCATCAGTTACACACATTTGCCGAGACGTAAATTACGGATGA
                           TTAATCCGATACATCCATGCTAATGGGGCTTCCATATTTTTCATCTGCCTTTTCATCCATGTGGGACGAGGTATCTACTACGGCTCCTACATATTAAATG
                           AAACTTGAAATATCGGGATCATTCTATTACTTACAACAATAGCAACAGCATTCGTAGGCTATGTATTACCATGAGGACAAATATCATTCTGAGGTGCCAC
                           AGTAATTACAAACCTACTATCAGCAATCCCCTACATCGGTACCACCCTAGTTGAATGAATCTGAGGCGGCTTCTCAGTAGACAAAGCTACATTAACACGC
                           TTCTTTGCWTTCCACTTTATCCTCCCATTCATTATTACAGCAATAGTCCTAGTACACCTCCTTTTCCTTCACGAAACAGGCTCTAATAATCCCTCAGGAC
                           TTAACTCAGACTCAGACAAAATCCCATTTCACCCCTACTACACATTCAAGGACCTATTGGGAATTTTACTTCTATTAATAGTTCTCATAATTTTGGTTTT
                           ATTTTTCCCAGATGCTCTCGGAGACCCCGACAATTATACACCTGCAAATCCACTCAACACTCCAGCACACATTAAGCCAGAATGATATTTCCTTTTCGCC
                           TACGCCATCCTACGATCTATCCCAAATAAACTAGGAGGAGTACTAGCCCTACTCTTATCAATTCTAATCCTAGCTGCATTCCCACTTCTAAACTCATCCA
                           AACAACATGGACTAACATACCGCCCTATCACTCAAACTATTTACTGGATTTTCATTGCCAACCTACTTATTCTAACATGAATTGGAGGTCAACCAGTTGA
                           ATATCCATTCACAACAATCGGACAAATCGCATCAATTCTTTATTTCACAATTATCATTATCCTAATACCAATAGCAAGTATAATCGAAAACAACATTCTA
                           AAACTCCAC????
Oecomys_trinitatis         1100000100010100000001112-00110001120212-0{01}00{01}1{01}200?11000000120000001000011100000111111110??????????
                           ?10CTGATGGGAATGCAAGCAGCCATTGAGCAGGCTATGAAGAGTCGTGAGATTCTGGGCATCTCAGACCCTCAGATGCTGGCCCATGTGCTGACAGCTG
                           GAGTGCAGAGTTCCTTGAATGACCCACGCCTCTTTATCTCCTATGAGCCCAGCACCCTCGAGGCTCCCCAACAAGCACCAACGCTCACCAGCCTCACCCG
                           AGAAGAACTGCTGGCCCAGGTACAGAGGAACATCCAGCATGAAGTTCTYGAGGGTAATGTGGGTTACCTTCGAGTGGATGACCTTCCTGGCCAGGAGGTA
                           CTGAGTGAGCTGGGAGAATTCTTGGTGACCCATGTGTGGAGGCAGCTCATGAGCACCTCTTCCTTAATACTAGATCTTCGGCACTGTGCTGGTGGTCACG
                           TCTCTGGGATACCTTATGTCATCTCCTACTTGCACCCTGGGAACACAGTCATGCACGTGGATACCATCTATGACCGCCCCTCCAACACCACCACTGAGAT
                           CTGGACCTTGCCCAAGGTCCTAGGAGAGAGATACAGTGCTGACAAAGATGTGGTAGTCCTCACCAGTGGACATACTGGGGGTGTGGCTGAGGACATCACC
                           TACATCCTCAAGCAGATGCGCAGAGCCATAGTGGTGGGTGAGCGGACAGAGGGTGGTGCCCTGGATCTCCAGAAGCTGAGAATAGGCCAGTCCAACTTTT
                           TCCTCACGGTTCCTGTGTCCAGGTCTCTAGGACCCCTGGGAGGAGGCGGTCAGACATGGGAAGGCAGTGGTGTGCTGCCTTGTGTGGGGACTCCTGCAGA
                           GCAGGCCCTAGAAAAGGCCCTGGCCATCCTCACCCTGCGCCGTGCTCTGCCAGGGGTCGTCCTCCGACTTCAGGAAGCCCTGCAGGACTATTACACACTG
                           GTGGACCGAGTGCCGGGCCTGATACACCACCTGGCTAGCATGGACTACTCAGCCTTGGTCTCTGAGGATGACCTAGTGACAAAGCTCAATGCTGGCTTGC
                           AAGCTGTCTCAGAGGATCCCAGGCTCCTGGTGAGAGCCACTGGACCTAAAGAAAGCTCCTCTAGGCCTGAGACTGGGCCTAATGACCCCCCAGAAGCTGC
                           TCCTGTGGTGCCCAAGGAAGAAGCTGCCCGGAGGGCCCTAGTGGACTCTGTGTTTCAGGTATCCGTGCTGCCGGGCAATGTGGGATACCTGCGCTTTGAC
                           AGATTTGCAGATGCCTCTGTGCTGAGGACACTGGGTC????????????????????????????????ATGACAATCATACGTAAAACTCACCCACTTC
                           TAAAAATTATCAATCACTCATTCATTGACCTACCCACCCCATCCAACATCTCATCATGATGAAACTTCGGCTCACTCCTAGGAATTTGCCTCATAGTACA
                           AATTCTTACAGGGCTATTTCTAGCAATACACTACACCTCAGACACAACYACAGCATTCTCATCTGTCACACACATCTGTCGAGACGTAAATTACGGATGA
                           CTAATCCGATAYATTCATGCTAATGGGGCTTCCATATTTTTCATCTGCCTTTTTATTCATGTAGGACGAGGAAYYTACTATGGATCCTAYATACTAAATG
                           AAACCTGAAATATCGGAATCATTCTATTACTTACYACCATAGCAACAGCATTCGTAGGTTACGTACTCCCATGAGGACAAATATCATTCTGAGGGGCCAC
                           YGTAATCACCAACCTCTTATCAGCAATTCCCTACATTGGCACAACCCTAGTTGRATGAATCTGAGGTGGTTTCTCAGTAGATAAAGCCACATTAACACGT
                           TTCTTTGCCTTCCACTTWATCCTCCCATTCATTATTACAGCAATAGTCCTAGTACACCTCTTATTCCTCCACGAAACAGGCTCCAATAATCCATCAGGCC
                           TAAACTCAGACTCAGATAAAATCCCATTTCACCCTTACTACACATTCAAAGACCTATTGGGAGTTTTACTTCTATTAATAGTTCTCATAATTTTGGTTTT
                           ATTTTTCCCAGATGTTCTCGGAGACCCCGACAATTACACACCTGCAAATCCACTCAACACCCCAGCACACATTAAGCCAGAATGATACTTCCTCTTCGCC
                           TACGCCATCCTACGATCAATCCCAAACAAACTAGGCGGAGTCCTCGCCCTACTTTTATCGATCCTAATCCTAGCTGCATTCCCACTACTAAACTCCTCCA
                           AACAACACGGACTAACATACCGCCCCATCACACAAACCATTTACTGAATCTTCATCTCCAACCTCCTCATTTTAACATGAATCGGAGGCCAACCCGTAGA
                           ATACCCGTTCACAATAATTGGACAAATCGCATCAATCCTCTACTTCACAATCATCATCATCCTCATACCAATCGCAAATATAATTGAAAACAATATTCTC
                           AAACTCCAC????
Oligoryzomys_delicatus     1100011100011100100011000000010102120200-11000112011000000000000100000000110000001112111100102000?11
                           010CTGATGGGAATGCAAGCAGCCATTGAGCAGGCTATGAAGAGTCGTGAGATTCTGGGCATCTCAGACCCTCAGATGCTGGCCCATGTGCTGACAGCAG
                           GAGTACAGAGTTCCTTGAATGATCCACGCCTCTTTATCTCCTATGAGCCCAGTACCCTCGAGGCTCCCCAACAAGCACCAACGCTCACCAACCTCACCCG
                           AGAAGAACTGCTGGCCCAGGTACAGAGGAATATCCACCATGAAGTTCTCGAGGGAAATGTGGGTTACCTACGAGTGGATGACCTTCCTGGCCAGGAGGTA
                           CTGAGTGAGCTGGGGGAATTCTTGGTGGCCCATGTGTGGAGGCAGCTCATGAGCACCTCTTCCTTAATACTAGATCTTCGGCACTGTGCTGGTGGTCACA
                           TCTCGGGGATACCTTATATCATCTCCTACTTGCACCCTGGGAACACAGTCATGCACGTGGATACCATCTATGACCGCCCATCCAACACCACCACTGAGAT
                           CTGGACCTTGCCCAAGGTCCTAGGAGAGAGATACAGTGCTGACAAAGATGTGGTAGTCCTCACCAGCGGACATACTGGGGGTGTGGCTGAGGACATCACC
                           TACATCCTCAAGCAGATGCGCAGAGCCATAGTGGTGGGTGAGCAGACAGAGGGTGGTGCCCTGGACCTCCAGAAGCTGAGAATAGGCCAGTCCAACTTTT
                           TCCTCACAGTTCCTGTGTCCAGGTCTCTGGGACCCTTGGGCGGAGGTGGCCAGACATGGGAAGGCAGTGGTGTGCTGCCTTGTGTGGGGACTCCTGCAGA
                           GCAGGCCCTAGAAAAGGCCCTGGCCATCCTCACCCTGCGCCGTGCTCTGCCAGGGGTCGTCCTCCGACTTCAGGAAGCCCTGCAGGACTATTACACACTG
                           GTGGACCGAGTGCCGGGCCTGCTACACCACCTGGCTAGCATGGACTACTCAGCCTTGGTCTCTGAGGATGATCTAGTGACAAAGCTCAATGCTGGCTTGC
                           AAGCTGTCTCAGAGGATCCCAGGCTCCTGGTGAGAGCCACTGGACCTAAGGAAAGCTCCTCTAGGCCCGAGACTGGGCCTAATGACCCCCCAGAAGCTGC
                           TCCTGAGGTGCCCAAGGAAGAAGCTGCCCGGAGGGCCCTAGTGGACTCTGTGTTTCAGGTATCTGTGCTGCCGGGCAATGTGGGATACCTGCGCTTTGAC
                           AGATTTGCAGATGCCTCTGTGCTGAGGACACTGGGTCCTTACGTGTTGCACCAGGTGTGGGAGCCCCTGATGACAATTATACGAAAAAATCACCCCTTAC
                           TTAAAATTATTAATCACTCATTCATTGACCTCCCAGCCCCATCCAATATCTCAGCATGATGAAATTTTGGTTCACTACTAGGAATCTGCCTTATAGTACA
                           AATCATTACAGGCCTATTCCTAGCCATACACTACACATCAGACACAACAACAGCATTCTCCTCAGTAACACACATTTGCCGTGACGTAAACTATGGATGA
                           TTAATCCGATACGCACACGCCAACGGAGCCTCAATATTCTTTATTTGTCTTTTCATCCACGTTGGGCGAGGAATCTACTACGGATCCTACATACTAAACG
                           AAACCTGAAACATTGGAATTATCTTACTTCTCACAACCATAGCAACAGCATTCGTGGGTTATGTACTACCGTGAGGACAAATATCTTTCTGAGGCGCTAC
                           AGTTATTACTAATCTACTATCGGCCATCCCATATATTGGAACTACACTTGTAGAATGAATTTGAGGGGGCTTCTCAGTAGACAAAGCAACCCTAACACGA
                           TTCTTCGCCTTCCACTTCATCCTGCCATTTATTATTACAGCCCTAGTACTAGTTCACCTTCTCTTCCTACACGAGACAGGCTCCACCAACCCATCAGGCC
                           TAAACTCAAACTCCGACAAAATCCCATTCCACCCCTACTACACAATTAAAGACATACTAGGCATTCTTCTATTATTAATAGTTCTCATATTTTTAGTATT
                           ATTTTTCCCAGATGTTCTCGGAGACCCCGACAATTATACACCTGCAAACCCACTCAACACTCCAGCACACATTAAACCAGAATGGTACTTTCTATTCGCT
                           TATGCCATCCTTCGATCAATCCCAAACAAACTAGGAGGGGTATTAGCTCTACTCCTCTCCATCCTCATCCTAGCTGCATTCCCCCTACTAAATTACTCCA
                           AACAACACGGCCTAATTTACCGCCCAATTACACAAATACTGTACTGACTATTTGTAGCCAACCTATTAATCCTAACCTGAATCGGAGGTCAACCAGTAGA
                           ATACCCTTTCACAATAATCGGACAAATCTCATCCATTCTTTACTTCACAATTATTGTTATCTTAATACCAATCGCCAGCATAATCGAAAATGATATCTTA
                           AAACTCCAT????
Oligoryzomys_flavescens    1100011100011100100011000000010102120200-1100011201?00000000000010000000111000000111?11?100101??????
                           ?1?CTGATGGGAATGCAAGCAGCCATTGAGCAGGCTATGAAGAGTCGTGAGATTCTGGGCATCTCAGACCCTCAGATGCTGGCCCATGTGCTGACAGCAG
                           GAGTACAGAGTTCCTTGAATGACCCACGCCTCTTTATCTCCTATGAGCCCAGTACCCTCGAGGCTCCCCAACAAGCACCAATGCTCACCAACCTCACCCG
                           AGAAGAACTGCTGGCCCAGGTACAGAGGAATCTCCACCATGAAGTTCTCGAGGGAAATGTGGGTTACTTACGAGTGGATGACCTTCCTGGCCAGGAGGTT
                           CTGAGTGAGCTGGGGGAATTCTTGGTGGCCCATGTGTGGAGGCAGCTCATGAGCACCTCTTCCTTAATACTAGATCTTCGGCACTGTGCTGGTGGTCACA
                           TCTCGGGGATACCTTATATCATCTCCTACTTGCACCCTGGGAACACAGTCATGCACGTGGATACCATCTATGACCGCCCATCCAACACCACCACTGAGAT
                           CTGGACCTTGCCCAAGGTCCTAGGAGAGAGATACAGCGCTGACAAAGATGTGGTAGTCCTCACCAGTGGACATACTGGGGGTGTGGCTGAGGACATCACC
                           TACATCCTCAAGCAGATGCGCAGAGCCATAGTGGTGGGTGAGCAGACAGAGGGTGGTGCCCTGGACCTCCAGAAGCTGAGAATAGGCCAGTCCAACTTTT
                           TCCTCACAGTTCCTGTGTCCAGGTCTCTGGGACCCTTGGGCGGAGGTGGCCAGACATGGGAAGGCAGTGGTGTGCTGCCTTGTGTGGGGACTCCTGCAGA
                           GCAGGCCCTAGAAAAGGCCCTGGCCATTCTCACCCTGCGCCGTGCTCTGCCAGGGGTCGTCCTCCGACTTCAGGAAGCCCTGCAGGACTATTACACACTG
                           GTGGACCGAGTGCCGGGCCTGCTACACCACCTGGCTAGCATGGACTACTCAGCCTTGGTCTCTGAAGATGATCTAGTGACAAAGCTCAATGCTGGCTTGC
                           AAGCTGTCTCAGAGGATCCCAGGCTCCTGGTGAGAGCCACTGGACCTAAAGAAAGCTCCTCTAGGCCCGAAATTGGGCCTAATGACCCCCCAGAAGCTGC
                           TCCTGAGGTGCCCAAGGAAGAAGCTGCCCGGAGGGCCCTAGTGGACTCTGTGTTTCAGGTATCCGTGCTGCCGGGCAATGTGGGATACCTGCGCTTTGAC
                           AGATTTGCAGATGCCTCTGTGTTGAGGACACTGGGTCCTTACGTGTTACACCAGGTGTGGGAGCCCCTGATGACAATCATACGAAAAAACCACCCCCTAC
                           TTAAAATCATCAATCACTCATTCATTGACTTACCCACCCCACCCAACATCTNAACATGATGAAATTTCGGTTCCCTATTAGGAATCTGTCTCATAGTACA
                           AATCATTACAGGCCTATTCTTAGCCATACACTACACATCAGACACAACAACAGCATTCTCCTCAGTAACCCACATTTGCCGTGACGTAAACTATGGGTGA
                           TTAATCCGATATGCACACGCTAACGGAGCTTCAATATTCTTTATCTGTCTATTTATCCACGTAGGACGAGGAATCTACTACGGATCGTATATACTGAATG
                           AAACCTGAAACATTGGAATTATCTTACTACTTACAACCATAGCAACAGCATTCGTAGGTTATGTGTTACCATGAGGACAAATATCATTCTGAGGTGCTAC
                           AGTAATTACTAACTTACTATCAGCCATCCCATATATTGGAACCACGCTCGTAGAATGAATTTGAGGGGGCTTCTCAGTAGATAAAGCAACCCTAACACGA
                           TTTTTCGCCTTCCATTTCATCCTACCATTCATCATCACAGCCCTAGTACTAGTCCACCTTCTTTTCCTACACGAAACAGGCTCCAACAACCCATCAGGCN
                           TAAACTCAGACTCAGACAAAATCCCATTCCACCCCTACTACACAATTAAAGACCTACTAGGCATTCTCTTATTATTAATAGTTCTCATATTTTTAGTATT
                           ATTTTTCCCAGATGTTCTCGGAGACCCTGATAATTATACACCTGCAAACCCACTCAACACCCCAGCACACATTAAGCCAGAATGATATTTTCTATTCGCC
                           TACGCCATCCTTCGATCAATCCCAAACAAGCTCGGAGGAGTATTAGCCCTACTCCTCTCCATCCTCATTTTAGCTGCATTCCCCCTTCTAAACTCCTCCA
                           AACAACATGGTCTAATTTATCGCCCAATCACCCAAGTATTATATTGACTATTCGTAGCTAACCTATTAATCCTAACATGAATCGGAGGTCAACCAGTAGA
                           ATACCCATTCACAATAATTGGACAAATCTCATCCATCCTTTACTTCACAATCATCGTCATCTTAATACCAATTGCTAGCATAATCGAAAATGATATCCTA
                           AAACTTCA?????
Oligoryzomys_mattogrossae  1100011110012100000001000100010102120210-1100011200????00000000010010000111000000????????????1??????
                           ???CTGATGGGAATGCAAGCAGCCATTGAGCAGGCTATGAAGAGTCGTGAGATTCTGGGCATCTCAGACCCTCAGATGCTGGCCCATGTGCTGACAGCAG
                           GAGTACAGAGTTCCTTGAATGACCCACGCCTCTTTATCTCCTATGAGCCCAGTACCCTCGAGGCTCCCCAACAAGCACCAACGCTCACCAACCTGACCCG
                           AGAAGAACTGCTGGCCCAGGTACAGAGGAATCTCCACCATGAAGTTCTCGAGGGAAATGTGGGTTACCTACGAGTGGATGACCTTCCTGGACAGGAGGTA
                           CTGAGTGAACTGGGGGAATTCTTGGTGGCCCATGTGTGGAGGCAGCTCATGAGCACCTCTTCTTTAATACTAGATCTTCGGCACTGTGCTGGTGGTCACA
                           TCTCGGGGATACCTTATATCATCTCCTACTTGCACCCTGGRAACACAGTCATGCACGTGGATACCATCTATGACCGCCCATCCAACACCACCACTGAGAT
                           CTGGACCTTGCCCAAGGTCCTAGGAGAGAGATACAGTGCTGACAAAGATGTGGTAGTCCTCACCAGTGGACATACTGGGGGTGTGGCTGAGGACATCACC
                           TACATCCTCAAGCAGATGCGCAGAGCCATAGTGGTGGGTGAGCAGACAGAGGGTGGTGCCCTGGACCTCCAGAAGCTGAGAATAGGCCAGTCCAACTTTT
                           TCCTCACAGTTCCTGTGTCCAGGTCTCTGGGACCCTTGGGCGGAGGTGGCCAGACATGGGAAGGCAGTGGTGTGCTGCCTTGTGTGGGGACTCCTGCAGA
                           GCAGGCCCTAGAAAAGGCCCTGGCCATCCTCACCCTGCGCCGTGCTCTGCCAGGGGTCGTCCTTCGACTTCAGGAAGCTCTGCAGGACTATTACACACTG
                           GTGGACCGAGTGCCCGGCCTGCTACACCACCTGGCTAGCATGGACTACTCAGCCTTGGTCTCTGAGGATGATCTAGTGACAAAGCTCAATGCTGGCTTGC
                           AAGCTGTCTCAGAGGATCCCAGGCTCCTGGTGAGAGCCACTGGACCTAAAGAAAGCTCGTCTAGGCCTGAGACTGGGCCTAATGACCCCCCAGAAGCTGC
                           TCCTGAGGTGCCCAAGGAAGAAGCTGCCCGGAGGGCCCTAGTGGACTCTGTGTTTCAGGTATCCGTGCTGCCGGGCAATGTGGGATACCTGCGCTTTGAC
                           AGATTTGCAGATGCCTCTGTGCTGAGGACACTGGGTCCTTACGTGTTACACCAGGTGTTGGAGCCCCTGATGACAATCATACGAAAAAATCACCCCCTAC
                           TAAAAATTATTAATCACTCATTCATCGACCTACCTACCCCATCCAACATCTCAGCATGATGAAATTTTGGCTCCCTACTAGGAATCTGCCTTATAGTACA
                           AATTATTACAGGACTATTCCTAGCTATACACTATACATCAGACACAACAACAGCATTCTCTTCAGTAACACATATTTGCCGTGATGTAAATTACGGATGA
                           TTAATCCGATATGCACACGCCAACGGAGCCTCAATATTCTTCATCTGCCTCTTCATTCATGTAGGACGAGGGATCTACTATGGATCCTACATACTAAACG
                           AAACATGAAATATCGGAATTGTCCTTCTACTTACAACTATAGCAACAGCATTTGTAGGCTACGTCTTACCATGAGGACAAATATCTTTCTGAGGAGCTAC
                           AGTAATTACCAACCTATTATCAGCTATTCCATACATCGGAACCACCCTTGTAGAATGAATCTGAGGGGGCTTCTCAGTAGATAAAGCAACATTAACACGA
                           TTCTTCGCCTTCCACTTTATCCTACCCTTCATCATCACAGCCCTAGTATTAGTCCACCTCCTTTTCCTACATGAAACAGGCTCCAATAACCCATCAGGAT
                           TAAACTCTAACTCAGACAAAATTCCATTCCACCCCTACTATACAATCAAAGATTTACTGGGCATTCTATTGCTATTAATAGTTCTCATATTTTTAGTATT
                           ATTTTTCCCAGATGTTCTCGGAGACCCCGACAATTATACACCTGCAAATCCACTCAACACTCCAGCACAC??????????????????????????????
                           ????????????????????????????????????????????????????????????????????????????????????????????????????
                           ????????????????????????????????????????????????????????????????????????????????????????????????????
                           ????????????????????????????????????????????????????????????????????????????????????????????????????
                           ?????????????
Oligoryzomys_nigripes      11000111000111000000{01}1000000010102120200-1100011201100000000000010000000011000000111211?100102??????
                           ?10CTGATGGGAATGCAAGCAGCCATTGAGCAGGCTATGAAGAGTCGTGAGATTCTGGGCATCTCAGACCCTCAGATGCTGGCCCATGTGCTGACAGCAG
                           GGGTACAGAGTTCCTTGAATGACCCACGCCTCTTTATCTCCTATGAGCCCAGTACCCTCGAGGCTCCCCAGCAAGCACCAACGCTCACCAACCTCACCCG
                           AGAAGAACTGCTGGCCCAGGTACAGAGGAATATCCACCATGAAGTTCTCGAGGGAAATGTGGGTTACCTACGAGTGGATGACCTTCCTGGCCAGGAGGTA
                           CTGAGTGAGCTGGGGGAATTCTTGGTGGCCCATGTGTGGAGGCAGCTCATGAGCACCTCTTCTTTAATACTAGATCTTCGGCACTGTGCTGGTGGTCACA
                           TCTCGGGGATACCTTATATCATCTCCTACTTGCACCCTGGGAACACAGTCATGCACGTGGATACCATCTATGACCGCCCATCCAACACCACCACTGAGAT
                           CTGGACCTTGCCCAAGGTCCTAGGAGAGAGATACAGTGCTGACAAAGATGTGGTAGTCCTCACCAGTGGACATACTGGGGGTGTGGCTGAGGACATCACC
                           TACATCCTCAAGCAGATGCGCAGAGCCATAGTGGTGGGTGAGCAGACAGAGGGTGGCGCCCTGGACCTCCAGAAGCTGAGAATAGGCCAGTCCAACTTTT
                           TCCTCACAGTTCCTGTGTCCAGGTCTCTGGGACCCTTGGGCGGAGGTGGCCAGACATGGGAAGGCAGTGGTGTGCTGCCTTGTGTGGGGACTCCTGCAGA
                           GCAGGCCCTAGAAAAGGCCCTGGCCATCCTCACCCTGCGCCGTGCTCTGCCAGGGGTCGTCCTCCGACTTCAGGAAGCCCTGCAGGACTATTACACACTG
                           GTGGACCGAGTGCCAGGCCTGCTACACCACCTGGCTAGCATGGACTACTCAGCCTTGGTCTCTGAGGATGATCTAGTGACAAAGCTCAATGCTGGCTTGC
                           AAGCTGTCTCAGAGGATCCCAGGCTCCTGGTGAGAGCCACTGGACCTAAAGAAAGCTCCTCTAGGCCCGAGACTGGGCCTAATGACCCCCCAGAAGCTGC
                           TCCTGAGGTGCCCAAGGAAGAAGCTGCCCGGAGGGCCCTAGTGGACTCTGTGTTTCAGGTATCCGTGCTGCCGGGCAATGTGGGATACCTGCGCTTTGAC
                           AGATTTGCAGATGCCTCTGTGCTGAGGACACTGGGTCCTTACGTGTTGCACCAGGTGTGGGAGCCCCTGATGACAATTATACGAAAAAACCACCCCCTAC
                           TTAAGATTATTAATCACTCTTTTATTGACCTACCTACCCCATCTAATATCTCAGCATGATGGAACTTTGGCTCCCTACTAGGAATCTGCCTTATAGTACA
                           AATCATTACAGGCCTATTCCTAGCCATACACTATACATCAGACACAACAACAGCATTCTCCTCAGTAACCCACATCTGCCGTGACGTAAACTACGGCTGA
                           CTAATCCGATATGCACACGCTAACGGAGCTTCAATATTTTTTATCTGCCTTTTCATCCACGTTGGACGAGGAATCTACTACGGATCCTATATACTAAACG
                           AAACCTGAAATATTGGAATTATCTTACTTCTCACAACCATAGCAACAGCATTCGTGGGCTACGTATTACCATGAGGACAAATATCTTTCTGAGGTGCTAC
                           AGTAATTACCAACCTACTATCAGCCATTCCATATATTGGGACTACGCTCGTAGAATGAATTTGAGGAGGTTTCTCAGTAGATAAGGCAACCCTAACACGA
                           TTCTTCGCCTTCCATTTCATTCTACCATTTATCATCACAGCCCTAGTTCTAGTTCACCTTCTTTTCCTACATGAAACAGGTTCAAATAACCCATCAGGCT
                           TAAACTCAGACTCCGACAAAATCCCATTCCACCCATACTACACAATTAAGGATCTATTAGGCATTCTCCTATTATTAATAGTTCTCATATTTTTAGTATT
                           ATTTTTCCCAGATGTTCTCGGAGACCCCGATAATTATACACCTGCAAACCCACTCAACACTCCAGCACACATTAAACCAGAATGATACTTCCTATTTGCT
                           TACGCTATCCTCCGATCTATCCCAAACAAACTAGGGGGAGTATTAGCCTTACTTCTCTCCATCCTCATCTTAGCTGCATTCCCCCTTCTAAACTCCTCCA
                           AACAACATGGCCTAATTTACCGCCCAATCACACAAATACTATACTGACTATTTGTAGCTAACCTATTAATCTTAACGTGAATCGGGGGCCAGCCAGTAGA
                           ATACCCATTCACATTAATCGGACAAATCTCATCCATTCTCTACTTCACAATTATCGTCATTCTAATACCAATTGCCAGTATAATCGAAAATGACATCCTA
                           AAACTCCAT????
Oligoryzomys_stramineus    1100011100011100000011000000010102120200-1100011201?00000000000010000000111000000???????????????????
                           ???CTGATGGGAATGCAAGCAGCCATTGAGCAGGCTATGAAGAGTCGTGAGATTCTGGGCATCTCAGACCCTCAGATGCTGGCCCATGTGCTGACAGCAG
                           GAGTACAGAGTTCCTTGAATGACCCACGCCTCTTTATCTCCTATGAGCCCAGTACCCTCGAGGCTCCCCAACAAGCACCAAGGCTCACCAACCTCACCCG
                           AGAAGAACTGCTGGCCCAGGTACAGAGGAATATCCACCATGAAGTTCTTGAGGGAAATGTGGGTTACCTACGAGTGGATGACCTTCCTGGCCAGGAGGTA
                           CTGAGTGAGCTGGGGGAATTCTTGGTGGCCCATGTGTGGAGGCAGCTCATGAGCACCTCTTCTTTAATACTAGATCTTCGGCACTGTGCTGGTGGTCACA
                           TCTCGGGGATACCTTATATCATCTCCTACTTGCACCCTGGGAACACAGTCATGCACGTGGATACCATCTATGACCGCCCATCCAACACCACCACTGAGAT
                           CTGGACCTTGCCCAAGGTCCTAGGAGAGAGATACAGTGCTGACAAAGATGTGGTAGTCCTCACCAGCGGACATACTGGGGGTGTGGCTGAGGAYATCACC
                           TACATCCTCAAGCAGATGCGCAGAGCCATAGTGGTGGGTGAGCAGACAGAGGGTGGCGCTCTGGACCTCCAGAAGCTGAGAATAGGCCAGTCCAACTTTT
                           TCCTCACAGTTCCTGTGTCCAGGTCTCTGGGACCCTTGGGCGGAGGTGGACAGACATGGGAAGGCAGTGGTGTGCTGCCTTGTGTGGGGACTCCTGCAGA
                           GCAGGCCCTAGAAAAGGCCCTGGCCATCCTCACCCTGCGCCGTGCTCTGCCAGGGGTCGTCCTCCGACTTCAGGAAGCCCTGCAGGACTATTACACACTG
                           GTGGACCGAGTGCCGGGCCTGCTACACCACCTGGCTAGCATGGACTACTCAGCCTTGGTCTCTGAGGATGATCTAGTGACAAAGCTCAATGCTGGCTTGC
                           AAGCTGTCTCAGAGGATCCCAGGCTCCTGGTGAAAGCCACTGGACCTAAAGAAAGCTCCTCTAGGCCCGAGACTGGGCCTAATGACCCCCCAGAAGTTGC
                           TCCTGAGGTGCCCARGGAAGAAGCTGCCCGGAGGGCCCTAGTGGACTCTGTGTTTCAGGTRTCYGTGCTGCCGGGCAATGTGGGATACCTGCGCTTTGAC
                           AGATTTGCAGATGCCTCTGTGCTGAGGACACTGGGTCCTTATGTGTTGCACCAGGTGTGGGAGCCCCTGATGACAATTATACGAAAAAACCACCCCCTAC
                           TTAAAATTATTAACCACTCCTTTATTGACCTACCCACCCCATCCAATATCTCAGCATGATGAAATTTTGGCTCCCTACTAGGAATTTGCCTTATAGTACA
                           AATCATTACAGGTCTATTCCTAGCCATACACTACACATCAGACACAACAACAGCATTTTCCTCAGTAACCCACATTTGCCGCGACGTAAACTATGGTTGA
                           TTAATCCGATACGCACACGCTAACGGAGCTTCAATATTCTTTATCTGCCTCTTCATCCACGTTGGACGAGGAATCTACTACGGATCTTATATACTAAACG
                           AAACCTGAAATATTGGAATTATTTTACTACTCACAACCATAGCAACAGCATTCGTAGGCTACGTATTACCATGAGGACAAATATCTTTCTGAGGTGCTAC
                           AGTAATTACTAACTTACTATCAGCCATCCCATATATTGGAACCACACTCGTAGAATGAATCTGGGGTGGTTTCTCAGTAGATAAAGCAACCCTAACACGA
                           TTTTTCGCCTTCCATTTCATCTTACCATTTATCATCACAGCCCTAGTTCTAGTTCACCTTCTTTTCCTACATGATACAGGTTCAAATAATCCATCAGGCT
                           TAAACTCAAACTCCGACAAAATCCCATTCCACCCATACTACACAATCAAGGATCTATTAGGCATTCTCCTACTATTAATAGTTCTCATATTTTTAGTATT
                           ATTTTTCCCAGATGTTCTCGGAGACCCCGATAATTATACACCTGCAAACCCACTCAACACCCCTGCACATATTAAACCAGAATGATACTTTCTATTTGCT
                           TACGCCATCCTCCGATCTATCCCAAACAAACTAGGAGGAGTATTAGCCCTACTTCTTTCCATCCTCATCTTAGCTGCATTCCCCCTTCTAAACTCCTCCA
                           AACAACATGGCCTAATTTACCGCCCAATCACACAAATATTATACTGACTATTTGTAGCTAACCTATTAATCTTAACATGAATTGGAGGTCAACCAGTAGA
                           ATACCCATTCACAATAATCGGACAAATCTCATCTATCCTCTACTTCACAATTATCATCATCCTAATACCAATTGCCAGCATAATTGAAAATGATATCCTA
                           AAACTTCAT????
Oreoryzomys_balneator      110001110001010000001200000001000211021110100011200?00000000000010000001011000000???????10000???????
                           ?11CTGATGGGAATGCAAGCAGCCATTGAGCAGGCTATGAAGAGTCGTGAGATTCTGGGCATCTCAGACCCTCAGATGCTGGCCCATGTGCTGACAGCCG
                           GAGTACAGAGTTCCTTGAATGACCCACGCCTCTTTATCTCCTATGAGCCCAGTACCCTCGAGGCTCCCCAACAAGCACCAACACTCACCAACCTCACCCG
                           AGAAGAACTGCTGGCCCAGGTACAGAGGAATATCCACCATGAAGTTCTTGAGGGAAATGTGGGTTACCTACGAGTGGATGACCTTCCTGGCCAGGAGGTA
                           CTGAGTGAGCTGGGGGAATTCTTGGTGGCCCATGTGTGGAGGCAGCTCATGAGCACCTCTTCCTTAATACTAGATCTTCGGCACTGTGCTGGTGGTCACA
                           TCTCTGGGATACCTTATATCATCTCCTACTTGCACCCTGGGAACACAGTCATGCACGTGGATACCATCTATGACCGCCCATCCAACACCACCACTGAGAT
                           CTGGACCTTGCCCAAGGTCCTAGGAGAGAGATATAGTGCTGACAAAGATGTGGTAGTCCTCACCAGTGGACATACTGGGGGTGTGGCTGAGGACATCACC
                           TACATCCTCAAGCAGATGCGCAGAGCCATAGTGGTGGGTGAGCGGACAGAGGGTGGTGCCCTGGACCTCCAGAAGCTGAGAATAGGCCAGTCCAACTTTT
                           TCCTCACAGTTCCTGTGTCCAGGTCTCTGGGACCCCTGGGCGGGGGTGGCCAGACATGGGAAGGCAGTGGTGTGCTGCCTTGTGTGGGGACTCCTGCAGA
                           GCAGGCCCTAGAAAAAGCCCTGGCTATCCTCACCCTGCGCCGTGCTCTGCCAGGAGTCGTCCTCCGACTTCAGGAAGCCCTGCAGGACTATTACACACTG
                           GTGGACCGAGTGCCGGGCCTGCTACACCACCTGGCTAACATGGACTACTCAGCCTTGGTCTCTGAGGATGATCTAGTGACAAAGCTCAATGCTGGCTTGC
                           AAGCTGTCTCAGAGGATCCCAGGCTCCTGGTGAGAGCCACTGGACCTAAAGAAAGCTCCTCTAGGCCCGAGACTGGGCCTAATGATCCCCCAGAAGCTGC
                           TCCTGAGGTGCCCAAGGAAGAAGCTGCCCGGAGGGCCCTAGTGGACTCTGTGTTTCAGGTATCCGTGCTACCAGGCAATGTGGGATACCTGCGCTTTGAC
                           AGATTTGCAGATGCCTCTGTGCTGAGGACACTGGGTCCTTACGTGTTGCACCAGGTGTGGGAGCCCCTGATGACAATCATACGTAAAAACCACCCACTAC
                           TAAAAATTATTAATCACTCATTCATTGACCTACCAACCCCATCTAACATCTCAGCTTGATGAAACTTTGGCTCCCTACTAGGTATCTGCCTAATAGTGCA
                           AATCATCACAGGATTATTCCTAGCAATACACTATACATCAGACACAACTACGGCATTCTCATCAGTCACCCACATCTGCCGAGATGTAAACTACGGCTGA
                           CTTATCCGATATGCTCATGCTAATGGGGCTTCCATATTTTTCATCTGCCTTTTTATCCATGTAGGACGAGGGATCTATTATGGCTCCTATATACTAAATG
                           AAACTTGAAATATCGGAATCATTCTATTACTTACCACCATGGCAACAGCATTTGTAGGTTATGTATTACCATGAGGACAAATATCTTTCTGAGGGGCTAC
                           AGTAATTACAAATCTATTATCAGCTATTCCGTACATCGGTACCACCCTCGTAGAATGAATCTGAGGTGGATTCTCAGTAGATAAGGCCACCCTAACCCGA
                           TTCTTCGCTTTTCACTTTATTCTACCATTTATTATCACAGCCTTAGTTCTAGTTCACCTCTTATTCCTTCACGAAACAGGATCCAATAACCCATCAGGAT
                           TAAACTCAGACTCTGATAAAATCCCATTCCATCCATACTACACAATTAAAGACCTTCTTGGAATTTTACTTTTATTAATAGTTCTCATATTTTTGGTTTT
                           ATTTTTCCCAGATGTTCTCGGGGACCCAGACAATTATACACCTGCAAATCCACTCAACACACCAGCACACATTAAACCCGGATGATACTTTCTGTTCGCA
                           TACGCCATCCTCCGATCAATCCCAAATAAACTAGGTGGAGTATTAGCCCTACTCCTATCAATCCTAATTCTAGCTGCATTCCCACTACTTAACTCATCAA
                           AACAACACGGACTTATCTATCGCCCTATCACCCAAACACTATACTGAATCTTCATTGCTAATCTACTTATCCTCACATGAATCGGAGGACAACCAGTAGA
                           ATACCCATTCACAACTATCGGTCAAATCTCATCTATTTTATACTTCACAATTATTGTTATCCTAATACCCATAGCCAGTATAATCGAAAACGACATTATA
                           AAACTTCATACA?
Oryzomys_couesi            1100121110011100100001112-00120101020312-2100111200?12?00000020010000100011000100111211110011???????
                           ?10CTGATGGGAATGCAAGCAGCCATTGAGCAGGCTATGAAGAGTCGTGAGATTCTGGGCATCTCAGACCCTCAGATGCTGGCCCATGTGCTGACAGCCG
                           GAGTGCAGAGTTCCTTGAATGACCCACGCCTCTTTATCTCCTATGAGCCCAGTACCCTCGAGGCTCCCCAACAAGCACCAACGCTCACCAGCCTCACCCG
                           AGAAGAACTGCTAGCCCAGGTACAGAGGAATATCCACCATGAAGTTCTTGAGGGAAATGTGGGTTACCTACGAGTGGATGACCTTCCTGGCCAGGAGGTA
                           CTGAGTGAGCTGGGGGAATTCTTGGTGGCCCATGTGTGGAGGCAGCTCATGAGCACCTCTTCCTTAATACTAGATCTTCGGCACTGTGCTGGTGGTCACA
                           TCTCTGGGATACCTTATATCATCTCCTACTTGCACCCTGGGAACACAGTCATGCACGTGGATACCATCTATGACCGCCCATCCAACACCACCACTGAGAT
                           CTGGACCTTGCCCAAGGTCCTAGGGGAGAGATACAGTGCTGACAAAGATGTGGTAGTCCTCACCAGTGGACATACTGGGGGTGTGGCTGAGGACATCACC
                           TACATCCTCAAGCAGATGCNCAGAGCCATAGTGGTGGGTGAGCGGACAGAGGGTGGTGCCCTGGACCTCCAGAAGCTGAGAATAGGCCAGTCCAACTTTT
                           TCCTCACAGTTCCTGTGTCCAGGTCTTTGGGACCCCTGGGCGGAGGTGGCCAGACATGGGAAGGCAGTGGTGTGCTGCCTTGTGTGGGGACTCCTGCAGA
                           GCAGGCCCTAGAAAAGGCCCTGGCCATCCTCACCCTGCGCCGCGCTCTGCCCGGGGTCGTCCTCCGACTTCAGGAAGCCCTGCAGGACTATTACACGCTG
                           GTGGACCGAGTGCCGGGCCTGCTACACCRCCTGGCTAGCATGGACTACTCAGCCTTGGTCTCTGAGGACGACCTAGTGACAAAGCTCAATGCTGGCTTGC
                           AAGCTGTCTCAGAGGATCCCAGGCTCCTGGTGAGAGCCACTGGACCTAAAGAAAGCTCCTCTAGGCCTGAGACGGGGCCTAATGACCCCCCAGAAGTTGC
                           TCCTGAGGTGCCCAAGGAAGAAGCTGCCCGGAGGGCCCTAGTGGACTCTGTGTTTCAGGTATCCGTGCTGCCGGGCAATGTGGGCTACCTGCGCTTTGAC
                           AGATTTGCAGATGCCTCNNNNCTGAGGACAC?????????????????????????????????????????????????????????????????????
                           ????????????ATCACTCATTCATTGACCTACCAACCCCCTCAAACATCTCCTCATGATGAARCTTCGGATCACTATTAGGAATCTGCCTGATAGTACA
                           GATTATCACAGGACTTTTCTTAGCRNTACNCTATACATCAGATACAACAACAGCATTTTCCTCAGTCACTCACATCTGCCGAGACGTAAATTACGGCTGA
                           CTCATTCGATACGCCCACGCTAACGGCGCATCAATATTCTTCATCTGCCTTTTCATTCACGTCGGACGAGGAATATACTACGGATCATTTATACTCAACG
                           AAACCTGAAACATCGGAATTATCCTATTACTCACAACCATAGCAACAGCATTTGTAGGCTACGTACTTCCATGAGGACAAATATCATTCTGAGGGGCTAC
                           AGTAATTACAAACCTACTTTCAGCTATTCCATATATCGGAACCACCCTAGTAGAGTGAATCTGAGGGGGGTTTTCAGTAGACAAAGCCACCCTAACCCGA
                           TTCTTCGCATTCCACTTTATCCTCCCATTTATTATTACAGCTTTAGTCCTAGTCCACCTTCTATTCCTACACGAAACAGGATCAAACAACCCCTCAGGAC
                           TAAACTCAAATTCAGATAAAATTCCATTCCACCCATATTATACAATAAAAGACCTGTTAGGAATTTTACTTCTATTAATAGTTCTCATATTTTTGGTTTT
                           ATTTTTCCCAGATGTTCTCGGAGACCCAGATAATTATACACCAGCAAATCCACTCAACACTCCAGCACACATTAAACCAGAATGATATTTCCTCTTTGCA
                           TACGCTATTTTACGCTCAATCCCAAACAAACTAGGAGGAGTATTAGCTCTTCTACTCTCTATCCTCATCCTAGCCACACTCCCACTTCTCAACTACTCAA
                           AACAACAAGGATTAACTTATCGTCCAATCACACAATCTCTCTACTGAATTTTCGTCGCTAACCTCCTCATCCTAACATGAATTGGAGGTCAACCAGTTGA
                           ATACCCATTCACAACAATCGGACAAATCTCATCAATCCTGTATTTCACTATTATCGTCATCCTAATACCAATTGCCAGCATGATCGAAAACAACATCCTA
                           AAACTTCAT????
Oryzomys_palustris         1101121110112100000011112-00120101020310-210011110011{12}{01}000000100100001000110001001112111101111000011
                           110CTGATGGGAATGCAAGCAGCCATTGAGCAGGCTATGAAGAGTCGTGAGATTCTGGGCATCTCAGACCCTCAGATGCTGGCCCATGTGCTGACAGCCG
                           GAGTGCAGAGTTCCTTGAATGACCCACGCCTCTTTATCTCCTATGAGCCCAGTACCCTCGAGGCTCCCCAACAAGCACCAACGCTCACCAGCCTCACCCG
                           AGAAGAACTGCTAGCCCAGGTACAGAGGAATATCCACCATGAAGTTCTTGAGGGAAATGTGGGTTACCTACGAGTGGATGACCTTCCTGGCCAGGAGGTA
                           CTGAGTGAGCTGGGGGAATTCTTGGTGGCCCATGTGTGGAAGCAGCTCATGAGCACCTCTTCCTTAATACTAGATCTTCGGCACTGTGCTGGTGGTCACA
                           TCTCTGGGATACCTTATATCATCTCCTACTTGCACCCTGGGAACACAGTCATGCACGTGGATACCATCTATGACCGCCCATCCAACACCACCACTGAGAT
                           CTGGACCTTGCCCAAGGTCCTAGGGGAGAGATACAGTGCTGACAAAGATGTGGTAGTCCTCACCAGTGGACATACTGGGGGTGTGGCTGAGGACATYACC
                           TACATCCTCAAGCAGATGCGCAGAGCCATAGTGGTGGGTGAGCGGACAGAGGGTGGTGCCCTGGACCTCCAGAAGCTAAGAATAGGCCAGTCCAACTTTT
                           TCCTCACAGTTCCTGTGTCCAGGTCTTTGGGACCCCTGGGCGGAGGTGGCCAGACATGGGAAGGCAGTGGTGTGCTGCCTTGTGTGGGGACTCCTGCAGA
                           GCAGGCCCTAGAAAAGGCCCTGGCCATCCTCACCCTGCGCCGTGCTCTGCCAGGGGTCGTCCTCCGACTTCAGGAAGCCCTGCAGGACTATTACACACTG
                           GTGGACCGAGTGCCGGGCCTGCTACACCACCTGGCTAGCATGGACTACTCAGCCTTGGTCTCTGAGGATGACCTAGTGACAAAGCTCAATGCTGGCTTGC
                           AAGCTGTCTCAGAGGATCCCAGGCTCCTGGTGAGAGCCACTGGACCTAAAGAAAGCTCCTCTAGGCCTGAGACTGGGCCTAATGACCCCCCAGAAGTTGC
                           TCCTGAGGTGCCCAAGGAAGAAGCTGCCCGGAGGGCCCTAGTGGACTCTGTGTTTCAGGTATCCGTGCTGCCGGGCAATGTGGGATACCTGCGCTTTGAC
                           AGATTTGCAGATGCCTCCGTGCTGAGGACACTGGGTCCTTATGTGCTNNNNCAGGTGTGGGAGCCCCTG???????????????????????????????
                           ?????????TCAACCACTCATTTATTGACCTACCAACCCCATCTAACATCTCATCATGATGAAACTTCGGATCACTACTAGGAATCTGCCTCATAGTACA
                           AATCATCACAGGACTATTCCTAGCAATACATTACACATCAGATACAACCACAGCATTCTCTTCAGTTACCCATATTTGCCGAGACGTAAATTACGGTTGA
                           CTTATTCGATATGCCCACGCTAACGGAGCCTCAATATTCTTTATCTGCCTCTTCATCCACATCGGACGAGGTATATACTATGGATCATTTATACTCAACG
                           AAACCTGAAACATCGGAATCATCCTACTACTTACAACTATAGCAACAGCATTCGTAGGTTATGTCCTACCATGAGGACAAATATCATTCTGAGGAGCTAC
                           AGTAATCACCAACCTACTCTCAGCAATCCCATACATCGGAACTACCCTAGTTGAATGAATCTGAGGAGGCTTCTCAGTAGACAAAGCCACCCTAACACGA
                           TTCTTCGCATTCCACTTTATCCTTCCATTTATTATTACAGCCTTAGTTCTAGTACACCTTCTATTTCTTCATGAAACAGGATCAAACAACCCCTCAGGAC
                           TAAACTCAGACTCAGACAAAATTCCATTCCACCCATACTACACAATAAAAGACCTATTAGGAATTCTACTCCTATTAATGGTTCTCATATTTATGGTTTT
                           ATTTCTCCCAGATGTTCTCGGAGACCCAGATAATTATACACCAGCAAATCCACTCAACACCCCAGCACAAATTAAGCCAGAATGATACTTCCTCTTCGCA
                           TACGCCATTCTACGATCTATCCCAAACAAATTAGGAGGGGTATTAGCCCTCCTACTCTCAATTCTTATCCTAGCTACATTACCACTTCTCAACTTCTCCA
                           AACAACAAGGATTAACCTACCGCCCAATCACTCAATTCCTATACTGAATTTTCGTAGCCAACCTTCTCATCTTAACATGAATTGGAGGTCAACCAGTAGA
                           ATACCCATTCACAATAATCGGACAAATCTCATCAATCCTATATTTTACTATTATTGTTATTCTTATACCAATTGCTAGCATAATTGAAAACAATATCCTA
                           AAACTACAC????
Pseudoryzomys_simplex      1100121110112100000011111-00110201020210-2{01}00111200112100000013011000?10010020001111211111?001??????
                           ?11CTGATGGGAATGCAAGCAGCCATTGAGCAGGCTATGAAGAGTCRTGAGATTCTGGGCATCTCAGACCCTCAGATGCTGGCCCATGTGCTGACAGCCG
                           GAGTACAGAGTTCCTTGAATGACCCACGCCTYTTTATATCCTATGAGCCCAGTACCCTCGAGGCTCCCCAACAAGCACCAACGCTCACCAGCCTCACCCG
                           AGAAGAACTNCTGGCCCAGGTACAGAGGAATATCCACCATGAANTTCTTGAGGGAAATGTGGGTTACCTACGAGTGGATGACCTTCCTGACCAGGAGGTA
                           CTGAGTGAGCTGGGGGAATTCTTGGTGGCCCATGTGTGGAGGCAGCTCATGAGCACTTCTTCCTTAATACTAGATCTTCGGCACTGCGCTGGTGGTCACA
                           TCTCTGGGATACCTTACATCATNTCCTACTTGCACCCTGGGAAYACAGTCATGCATGTGGATACCATCTATGACCGCCCATCCAACACCACCACTGAGAT
                           CTGGACCTTGCCCAAGGTCCTAGGGGAGAGATACAGTGCTGACAAAGATGTGGTAGTCCTCACCAGTGGACATACTGGGGGCGTGGCTGAGGACATCACC
                           TACATCCTCAAGCAGATGCGCAGAGCCATAGTGGTGGGTGAGCGGACAGAGGGTGGTGCCCTTGACCTCCAGAAGTTGAGAATAGGCCAGTCCAACTTTT
                           TCCTCACAGTTCCTGTGTCCAGGTCTCTGGGACCCCTGGGCGGAGGTGGCCAGACATGGGAAGGCAGTGGTGTGCTGCCTTGTGTGGGGACTCCTGCAGA
                           GCAGGCCCTAGAAAAGGCCCTGGCCATCCTCACCCTGCGCCGTGCTCTTCCAGGGGTCGTCCTCCGACTTCAGGAAGCCCTGCAGGACTATTACACACTG
                           GTGGACCGAGTGCCGAGCCTGCTACACCACCTGGCTAACATGGACTACTCAGCCTTGGTCTCTGAGGATGACCTAGTGACAAAGCTCAATGCTGGCTTGC
                           AAGCTGTCTCAGAGGATCCCAGGCTCCTGGTGAGAGCCACTGGACCTAAAGAAAGCTCCTCTAGGCCTGAGACTGGGCCTAATGACCCCCCAGAAGCTGC
                           TCCTGAGGTGCCCAAGGAAGAAGCTGCCCGGAGGGCCCTAGTGGACTCTGTGTTTCAGGTATCCGTGCTGCCGGGCAATGTGGGATACCTGCGCTTTGAC
                           AGATTTGCAGATGCCTCTGTGCTGAGGACACTGGGTCCTTATGTGCTGCAGCAGGTGTGGGAGCCCCTG???????????????????????????????
                           ????AATTATNAACCACTCATTTATTGACCTACCAACCCCATCCAACATCTCATCATGATGAAACTTCGGATCCCTACTAGGAATCTGCCTAATAGTACA
                           AATTATTACAGGTCTATTCCTAGCAATACACTACACATCAGACACAASTACAGCATTCTCATCAGTAACCCATATTTGCNGAGACGTAAACNACGGNTGA
                           CTAATCCGATACATACATGCCAACGGAGCCTCCATATTCTTCATCTGCCTATTCATTCATGTAGGACGAGGGATCTACTATGGATCCTTTATATTAAACG
                           AAACCTGGAATATTGGAATTATTCTCCTACTCACCACCATAGCAACAGCATTTGTAGGGTACGTATTACCCTGAGGACAAATATCCTTCTGAGGGGCTAC
                           AGTAATTACCAATCTACTATCAGCAATCCCCTACATTGGAACCACCCTTGTAGAATGAATTTGAGGCGGCTTCTCAGTAGATAAAGCCACCCTAACACGC
                           TTCTTCGCCTTCCACTTTATCCTTCCCTTCATCATTACAGCCCTAGTCCTAGTCCACCTACTATTCCTCCACGAAACAGGCTCAAACAACCCCTCAGGAT
                           TAAACTCTGATTCCGATAAAATCCCATTCCACCCCTACTATACAATTAAAGATTTACTAGGCATTTTAATTCTATTAATAGTTCTCATAATTTTGGTTTT
                           ATTTTTCCCAGATGTCCTCGGAGACCCCGACAATTATACCCCAGCAAACCCACTCAACACCCCAGCACACATTAAACCAGAATGATACTTTCTATTCGCA
                           TATGCTATCCTACGATCAATTCCAAATAAACTGGGAGGCGTTTTAGCACTTCTACTCTCCATCCTTATCCTTGCCGCATTCCCACTCCTCAACACCTCTA
                           AACAACAAGGACTTACCTACCGCCCAATTACACAATTCCTTTACTGAGTCTTCGTCGCCAATCTACTTATCCTCACCTGAATCGGCGGCCAACCAGTAGA
                           ATACCCATTCACAATAATCGGACAAATTTCATCCATCCTTTACTTCACAATCATCGTTATCCTAATACCAATCGCGAGCATAGTAGAAAATGACATCCTC
                           AAACTTCAC????
Scolomys_ucayalensis       1000111100010110100112111-00020000120212-211011010010001000002201001001111100000011101111?100???????
                           ?10CTGGTGGGAATGCAAGCAGCCATTGAGCAGGCTATGAAGAGTCGTGAGATTCTGGGCATCTCAGACCCTCAGATGCTGGCCCATGTGCTGACAGCCG
                           GAGTGCAGAGTTCCTTGAATGACCCACGCCTCTTCATCTCCTATGAGCCCAGTACCCTCGAGGCTCCCCAGCAAGCATCAACACTCACCAACCTCACCCG
                           AGAAGAACTGCTGGCCCAGGTACAGAGGAGCATCCAACATGAAGTTCTTGAGGGTAATGTGGGTTACCTACGAGTGGATGACCTTCCTGGCCAGGAGGTA
                           CTGAGTGAGCTGGGGGAATTCTTGGTGGCCCATGTGTGGAGGCAGCTCATGAGCACCTCTTCCTTAGTTCTAGATCTTCGCCACTGTGCTGGTGGTCACA
                           TCTCTGGGATACCTTATGTCATCTCCTACTTGCACCCTGGGAACACAGTCATGCATGTGGATACCATCTATGACCGCCCCTCCAACACCACCACTGAGAT
                           CTGGACCTTGCCCAAGGTCCTAGGAGAGAGATACAGTGCTGACAAAGATGTGGTAGTCCTCACCAGTGGACATACTGGGGGTGTGGCTGAGGACATCACC
                           TACATCCTCAAGCAGATGCGCAGAGCCATAGTGGTGGGTGAGCGGACAGAGGGCGGTGCCCTGGACCTCCAGAAGCTGAGAATAGGCCAGTCCAACTTTT
                           TCCTCACAGTTCCTGTGTCCAGGTCTCTGGGACCCCTGAGAGGA---GGCCAGACATGGGAAGGCAGTGGTGTGCTACCTTGTGTGGGGATTCCTGCAGA
                           GCAGGCCCTAGAAAAGGCCCTGGCCATCCTCACCCTGCGTCGTGCCCTGCCAGGGGTCATCCTCCGACTTCAGGAAGCCCTGCAGGGCTATTACACACTG
                           GTGGACCGAGTGCCGGGCCTGCTACACCACCTGGCTAGCATGGACTACTCAGCCTTGGTCTCTGAGGATGATTTAGTGACAAAGCTCAATGCTGGCTTGC
                           AAGCTGTCTCAGAGGATCCCAGGCTCCTGGTAAGAGCCACTGGACCCAAAGAAAGCTCCTCTAGGTCTGAGACTAGGCCTAATGATCCCCCAGAAGCTGC
                           TCCAGAGGTGCCCAAGGAAGAAGCTGCCCGGAAGGCCCTAGTGGACTCTGTGTTTCAGGTATCCGTGCTGCCGGGCAATGTGGGATACCTGCGCTTTGAC
                           AGATTTGCAGATGCCTCTGTGCTGAGGACACTGGGTCCTTATGTGTTGCACCAGGTGTGGGAGCCCCTGATGACAATCCTACGAAAATCTCACCCCCTAC
                           TAAAAATTATTAACCACTCACTCATTGATCTCCCCACCCCATCAAATATCTCATCCTGATGAAATTTCGGATCTCTACTAGGCATTTGCCTTATAATCCA
                           AATTATCACAGGACTATTCCTAGCTATACACTATACATCAGACACCACTACAGCCTTCTCATCAGTCACACATATTTGCCGAGACGTAAATTACGGTTGA
                           TTAATCCGATACATTCACGCTAATGGGGCTTCCATATTCTTCATCTGCCTTTTTATTCACGTGGGCCGAGGAATCTATTATGGCNNNNNNATATTAAATG
                           AAACTTGAAATATCGGAATCATTCTATTTCTTACCACCATAGCTACAGCATTCGTAGGATATGTTCTACCATGAGGACAAATATCATTCTGAGGTGCAAC
                           AGTCATTACAAACCTACTATCAGCAATTCCATACGTAGGAACCACTCTGGTTGAATGAATCTGAGGTGGGTTCTCAGTAGATAAGGCCACCCTAACACGA
                           TTTTTTACTTTTCACTTTATCCTCCCATTTATCATCACAGCCCTAGTCCTAGTTCACCTTCTATTTCTTCACGAAACTGGATCTAACAATCCATCAGGAC
                           TAAACTCTAATGCCGATAAAATTCCCTTCCACCCATACTACACAATTAAAGATCTTCTAGGAATCTTTATACTTCTACTTGCACTAATAACCCTAGTTCT
                           ATTTTTCCCAGACATTCTAGGAGACCCTGACAATTACATTCCAGCTAACCCACTTAACACCCCCGCACACATTAAACCAGAGTGATACTTCTTATTCGCC
                           TATGCCATCCTCCGCTCAATTCCTAACAAATTGGGAGGAGTACTAGCCCTTCTTCTCTCTATTCTAATCCTCGCTGCATTCCCACTACTTAATACCTCCA
                           AACAACATGGACTAATGTACCGCCCTATCACACAAACCCTCTACTGAATTTTCATCGCCAACCTTTTCATCCTCACATGAATCGGCGGACAGCCAGTAGA
                           ACACCCTTTCATCATAATCGGACAAATCTCATCAATCCTATATTTCACCATCATCGTCATCTTAATACCTATAGCCAGCATAATCGAAAACAACGTATTA
                           AAACTTCATGTAT
Sigmodontomys_alfari       11001211101201000000{01}{12}112-0111010{12}110211121011102{01}01121000001220000100001110010101102111111201000?21
                           01?CTGATGGGAATGCAAGCAGCCATTGAGCAGGCTATGAAGAGTCGTGAGATTCTGAGCATCTCAGACCCTCAGATGCTGGCCCATGTGCTGACTGCTG
                           GAGTGCAGAGTTCCTTGAATGACCCACGCCTCTTTATCTCCTATGAGCCCAGTATCCTCGAGGCTCCCCAACAAGTACCAACGCTCATCAGCCTCACCGG
                           AGAAGAANTGCTGGCCCAGGTACAGAGGAATATCCACCATGAAGTTCTTGAGGGAAATGTGGGTTACCTACGAGTGGATGACCTTCCTGGCCAGGAGGTA
                           NTGAGTGAGCTGGGGGAATTCTTGGTGGCCCATGTGTGGAGGCAGCTCATGAGCACCTCTTCCTTAATACTAGATCTTCGGCACTGTGCTGGTGGTCACA
                           TCTCTGGGATATCTTATATCATCTCCTACNTGCACCCTGGGAACACAGTCATRCACGTGGATACCATCTATGACCGCCCATCCAACACCACCACTGAGAT
                           CTGGACCTTGCCCAAGGTCCTGGGGGAGAGATACAGTGCTGACAAAGATGTGGTAGTCCTCACCAGTGGACATACTGGGGGTGTGGCTGAGGACATCACC
                           TACATCCTCAAGCAGATGCGCAGAGCCATAGTGGTGGGTGAGCGGACAGAGGGTGGTGCCCTGGACCTCCAGAAGCTGAGAATAGGCCAGTCCAACTTTT
                           TCCTCACAGTTCCTGTGTCCAGGTCTCTGGGACCCCTGGGCGGAGGTGGCCAGACATGGGAAGGCAGTGGTGTGCTGCCTTGTGTGGGGACTCCTGCAGA
                           GCAGGCCCTAGAAAAGGCCCTGGCCATCCTCACCTTGCGCCGTGCTCTGCCAGGGGTCGTCCTCCGACTTCAGGAAGCCCTGCAGGACTATTACACGCTG
                           GTGGACCGAGTGCCGGGCCTGCTACACCATCTGGCTAGCATGGACTACTCAGCCTTGGTCTCTGAAGATGACCTAGTGACAAAGCTCAATGCTGGCTTGC
                           AAGCTGTCTCAGAGGATCCCAGGCTCCTGGTGAGAGCCACTGGACCTAAAGAAAGCTCCTCTAGGCCTGAGACTGGGCCTAATGACCCCCCAGAAGCTGC
                           TCCTGAGGTGCCCAAGGAAGAAGCTGCCCGGAGGGCCCTAGTGGACTCTGTGTTTCAGGTATCCGTGCTGCCGGGCAATGTGGGATACCTGCGCTTTGAC
                           AGATTTGCAGATGCCTCTGTGCTGAGGACACTGGGTCNTTATGTGCTGCAG??????????????????ATGACAATTATACGAAAAAAACACCCATTAC
                           TTAAAATTATTAACCACTCATTTATCGACCTACCAACCCCATCTAATATCTCATCATGATGAAATTTCGGATCACTACTAGGAATCTGCCTAATAGTACA
                           AATCATTACAGGACTATTTCTAGCTATACACTACACATCAGATACAACAACAGCATTCTCCTCAGTCGCCCATATCTGCCGAGACGTTAACTACGGCTGA
                           CTAATCCGATACACCCATGCAAACGGAGCTTCAATATTCTTCATCTGTCTATTCATCCACGTCGGACGAGGCATTTACTACGGATCATTTATACTCAACG
                           AAACCTGAAATATCGGCATTATCCTTCTACTTACTACCATAGCAACAGCATTCGTAGGCTACGTATTACCATGAGGCCAAATATCATTCTGAGGAGCCAC
                           TGTAATTACAAATTTACTATCAGCAATCCCATACATCGGAACTACCCTAGTAGAATGAATTTGAGGGGGCTTTTCAGTAGACAAAGCTACACTAACCCGA
                           TTCTTCGCCTTCCACTTCATTCTTCCCTTTATCATCACAGCCCTAGTCCTAGTCCACCTTCTATTTCTTCACGAAACAGGATCAAACAATCCATCAGGAC
                           TAAACTCAGACTCAGACAAAATTCCATTTCACCCCTACTACACAATTAAAGACTTACTTGGAATTTTACTTCTATTAATAGTTCTCATAATTCTGGTTTT
                           ATTTTTCCCAGATATTCTCGGAGACCCAGACAATTATACACCAGCAAATCCACTCAACACCCCAGCACATATTAAACCAGAATGATACTTCCTTTTCGCC
                           TACGCCATCCTACGATCCATTCCAAACAAATTAGGAGGAGTCCTAGCCCTACTACTCTCAATTCTCATCTTAGCAGCATTCCCCCTTCTTAATTCCTCCA
                           AACAACATGGATTAATTTACCGCCCAATCACACAACTCCTTTACTGAATTTTCATCGCTAACCTACTTATCCTAACATGAATCGGCGGCCAACCAGTAGA
                           ATACCCCTTCACCATAATCGGACAAATTTCATCAATCCTATATTTCACTATCATTGTCATCCTAATACCGATAGCTAGCATGATCGAAAATGATATTATA
                           AAACTACAC????
Sooretamys_angouya         11000110000101000000{01}1{01}001001{12}0111010310-2100111200?010000000201100001000111000001102101101001000011
                           01?CTGATAGGAATGCAAGCAGCCATTGAGCAGGCTATGAAGAGTCGTGAGATTCTGGGCATCTCAGACCCTCAGATGCTGGCCCATGTGCTGACAGCCG
                           GAGTACAGAGTTCCTTGAATGACCCACGCCTCTTTATCTCCTATGAGCCCAGTACCCTCGAGGCTCCCCAACAAGCACCAACGCTCACCAGCCTCACCCG
                           AGAAGAACTGCTGGCCCAGGTACAGAGGAATATCCACCATGAAGTTCTTGAGGGAAATGTGGGTTACCTACGAGTGGATGACCTTCCTGGCCAGGAGGTA
                           CTGAGTGAGCTGGGGGAATTCTTGGTGGCCCATGTGTGGAGGCAGCTCATGAGCACCTCTTCCTTAATACTAGATCTTCGGCACTGTGCTGGTGGTCACA
                           TCTCTGGGATACCTTATATCATCTCCTACTTGCACCCTGGGAACACAGTCATGCATGTGGATACCATCTATGACCGCCCATCCAACACCACCACTGAGAT
                           CTGGACCTTGCCCAAGGTCCTAGGGGAGAGATACAGTGCTGACAAAGATGTGGTAGTCCTCACCAGTGGACATACTGGGGGTGTGGCTGAGGACATCACC
                           TACATCCTCAAGCAGATGCGCAGAGCCATAGTGGTGGGTGAGCGGACAGAGGGTGGTGCCCTGGACCTCCAGAAGCTGAGAATAGGCCAGTCCAACTTTT
                           TCCTCACAGTTCCTGTGTCCAGGTCTCTGGGACCTCTGGGTGGAGGTGGTCAGACATGGGAAGGCAGTGGTGTGCTGCCTTGTGTGGGGACTCCTGCAGA
                           GCAGGCCCTAGAAAAGGCCCTGGCCATCCTCACCCTGCGCCGTGCTCTGCCAGGGGTCGTCCTCCGACTTCAGGAAGCCCTGCAGGACTATTACACACTG
                           GTGGACCGAGTGCCGGGCCTGCTACACCACCTGGCTAGCATGGACTACTCAGCCTTGGTCTCTGAGGATGACCTAGTGACAAAGCTCAATGCTGGCTTGC
                           AAGCTGTCTCAGAGGATCCCAGGCTCCTGGTGAGAGCCACTGGACCTAAAGAAAGCTCCTCTAGGCCTGAGACTGGGCCTAATGACCCCCCAGAAGCTGC
                           TCCTGAGGTGCCCAAGGAAGAAGCTGCCCGGAGGGCCCTAGTGGACTCTGTGTTTCAGGTATCCGTGCTGCCGGGCAATGTGGGATACCTGCGCTTTGAC
                           AGATTTGCAGATGCCTCTGTGCTGAGGACACTGGGTCCTTATGTGCTGCAGCAGGTGTGGGAGCCCCTGATGACAATTATACGAAAAAAACACCCCCTGC
                           TTAAAATTATTAATCACTCTTTCATCGACCTACCAACTCCATCCAATATTTCATCATGATGAAACTTCGGATCCCTCCTAGGAGTCTGCCTAATACTCCA
                           AATCATCACAGGCCTATTCTTAGCAATACATTATACATCAGACACAACCACAGCATTCTCTTCAGTAGCTCACATTTGCCGAGACGTAAACTACGGCTGA
                           CTAATCCGATATGCCCACGCCAATGGAGCCTCTATGTTCTTCATCTGCCTATTTATCCACGTAGGCCGAGGTATCTACTACGGATCTTTTATACTCAACG
                           AAACATGAAACATTGGAATTATCCTCCTACTAACAACCATAGCAACAGCATTCGTGGGCTATGTCCTTCCATGAGGACAAATATCTTTCTGAGGGGCCAC
                           CGTAATTACCAACCTCTTATCAGCCATTCCATATATCGGAACCACCTTAGTTGAATGAATTTGAGGGGGCTTCTCAGTTGACAAGGCTACCTTAACTCGA
                           TTCTTTGCTTTTCACTTCATCTTGCCCTTCATCATCACAGCCCTAGTCCTAGTTCACCTTTTATTCCTACACGAAACAGGCTCAAATAATCCCTCAGGAC
                           TAAACTCTAACTCCGACAAAATTCCATTTCACCCCTACTACACAATCAAAGACATCCTGGGGGTTTTACTTCTATTAATAGTTCTCATAATTTTGGTTTT
                           ATTTTTCCCAGATGTTCTCGGAGACCCCGACAATTATACACCAGCAAATCCACTCAATACCCCAGCACACATTAAACCAGAATGGTATTTCCTATTTGCC
                           TACGCCATCCTACGATCAATTCCCAATAAATTAGGTGGAGTCCTGGCCCTACTACTCTCTATCCTAGTCCTAGCCGCATTCCCACTACTAAACTCTTCCA
                           AACAACACGGACTAATTTATCGACCAATCACACAAACACTATATTGAGTATTCGTAGCTAATCTTCTCATTCTAACATGAATCGGCGGCCAACCCGTAGA
                           ACACCCATTCACAACCATCGGACAAATTTCATCAATTCTATACTTCACAATCATCATTATTCTCATACCAATCGCCAGCACAATCGAAAACGACATCCTA
                           AAACTTCATTCA?
Tanyuromys_aphrastus       11001211100{12}0100100112112-01110000110{12}1112101110{01}00?12?00000222000010000111000110???????11100???????
                           ?11?????????ATGCAAGCAGCCATTGAGCAGGCTATGAAGAGTCGTGAGATTCTGGGCATCTCAGACCCTCAGATGCTGGCCCATGTGCTGACAGCTG
                           GAGTGCAGAGTTCCTTGAATGACCCACGCCTCTTTATCTCCTATGAGCCCAGTACCCTTGAGGCTCCCCAACAAGCACCAACGCTCACCAGCCTCACCCA
                           AGAAGAACTGCTGGCCCAGNNNNNNNNGAATATCCACCATGAAGTTCTTGAGGGAAATGTGGGTTACCTACGAGTGGATGACCTTCCTGGCCAGGAGGTA
                           CTGAGTGAGCTGGGGGAATTCTTGGTGGCCCATGTGTGGAGGCAGCTCATGAGCACCTCTTCCTTAATACTAGATCTTCGGCACTGTGCTGGCGGTCACA
                           TCTCTGGGATACCTTATATCATCTCCTACTTACACCCTGGGAACACAGTCATGCACGTGGATACCATCTATGACCGCCCATCCAACACCACCACTGAGAT
                           CTGGACCTTGCCCAAGGTCCTGGGGGAGAGATACAGTGCTGACAAAGATGTGGTAGTCCTCACCAGTGGACATACTGGGGGTGTGGCTGAGGACATCACC
                           TACATCCTCAAGCAGATGCGCAGAGCCATAGTGGTGGGTGAGCGGACAGAGGGTGGTGCCCTGGACCTCCAGAAGCTGAGAATAGGCCAGTCCAACTTTT
                           TCCTCACAGTTCCTGTGTCCAGGTCTCTGGGACCCCTGGGCGGAGGTGGCCAGACATGGGAAGGCAGTGGTGTGCTGCCTTGTGTGGGGACTCCTGCAGA
                           GCAGGCCCTAGAAAAGGCCCTGGCCATCCTCACCCTGCGCCGTGCTCTGCCAGGGGTCATCCTCCGACTTCAGGAAGCCCTGCAGGACTATTACACGCTG
                           GTGGACCGAGTGCCGGGCCTGCTACACCACCTGGCTAGCATGGACTACTCAGCCTTGGTCTCTGAGGATGACCTAGTGACAAAGCTCAATGCTGGCTTGC
                           AAGCTGTCTCAGAGGATCCCAGGCTCCTGGTGAGAGCCACTGGACCTAAAGAAAGCTCCTCTAGGCCTGAGACTGGGCCTAATGACCCCCCAGAAGCTGC
                           TCCTGAGGTGCCCAAAGAAGAAGCTGCCCGGAGGGCCCTAGTAGACTCTGTGTTTCAGGTATCCGTGCTGCCAGGCAATGTGGGTTACCTGCGCTTTGAC
                           AGATTTGCAGATGCCTCCGTGCTGAGGACACTGGGTCCTTATGTGCTGCAGCAGGTGTGGGAGCCCCTG???????????????????????????????
                           ??AAAATTATCAATCATTCATTTATTGATCTCCCAACCCCATCTAATATCTCATCATGATGAAACTTTGGCTCACTCCTAGGGATCTGCCTAATAATACA
                           AATTATCACAGGATTATTCCTAGCAATACACTATACATCAGATACAACCACAGCATTCTCCTCAGTAACACATATCTGCCGAGACGTAAACTACGGCTGA
                           CTAATCCGATATGCCCATGCCAACGGAGCCTCAATATTCTTCATTTGCCTTTTCATCCATGTAGGACGAGGAATCTATTACGGATCATTTATACTCAACG
                           AAACCTGAAACATCGGAATTATCTTATTACTCACTACTATAGCAACAGCATTCGTAGGTTACGTACTCCCATGAGGACAAATATCCTTTTGAGGGGCTAC
                           CGTAATCACAAATCTACTATCAGCAATCCCTTACATCGGAACCACCTTAGTTGAATGAATCTGAGGTGGGTTCTCAGTAGACAAAGCTACACTTACCCGA
                           TTTTTCGCTTTTCACTTCATTCTCCCATTTATTATTACAGCTCTAGTCCTAGTACACCTCCTATTTCTACACGAAACAGGATCAAACAACCCATCAGGAC
                           TAAACTCAAACTCAGACAAAATTCCATTCCACCCCTATTATACAATCAAAGATTTACTTGGAATTTTACTTCTATTAATAGTTCTCATAATTTTGGTTTT
                           ATTTTTCCCAGATGTTCTCGGAGACCCAGATAATTACACACCAGCAAACCCACTCAACACCCCAGCACATATTAAACCAGAATGATATTTCCTCTTCGCT
                           TACGCTATCCTACGATCAATCCCAAACAAACTAGGAGGAGTCCTAGCCCTCCTCCTTTCAATTCTCATCCTAGCAGCATTTCCACTTCTTAATTCATCCA
                           AACAACACGGACTAACCTATCGCCCAATCACACAATTTCTCTACTGAATCTTCATCGCCAACCTACTCATTTTAACATGAATCGGAGGCCAACCCGTAGA
                           ATACCCATTCACCATAATTGGCCAAATCTCATCAATTCTCTATTTCACTATCATCATTATCTTAATACCAATCGCAAGCATAATCGAAAATGACATCCTA
                           AAACTACAT????
Transandinomys_talamancae  1100010100011100000001011-00{01}10111120{23}111010011{01}100?000000002200000000011111000001101111101001000010
                           110CTGATGGGAATGCAAGCAGCCATTGAGCAGGCTATGAAGAGTCGTGAGATTCTGAGCATCTCAGACCCTCAGATGCTGGCCCATGTGCTGACAGCCG
                           GAGTGCAGAGTTCCTTGAATGACCCACGCCTCTTTATCTCCTATGAGCCCAGCACCCTCGAGGCTCCCCAACAAGCACCAACGCTCACCAACCTCACCCG
                           AGAAGAACTGCTGGCCCAGGTACAGAGGAACATCCACCATGAAGTTCTTGAGGGTAATGTGGGTTACCTACGAGTGGATGACCTTCCTGGCCAGGAGATA
                           CTGAGTGAGCTGGGGGAATTCTTGGTGACCCATGTGTGGAGGCAGCTCATGAGCACCTCTTCCTTGATACTAGATCTTCGACACTGTGCTGGTGGTCACA
                           TCTCTGGGATACCTTATGTCATCTCCTACTTGCACCCTGGGAACACAGTCATGCACGTGGATACCATCTACGACCGCCCCTCCAACACCACCACTGAGAT
                           CTGGACCTTGCCCAAGGTCCTAGGAGAGAGATACAGTGCTGACAAAGATGTGGTAGTCCTCACCAGTGGACATACTGGGGGTGTGGCTGAAGATATCACC
                           TACATCCTCAAGCAGATGCGCAGAGCCATAGTGGTGGGTGAGCGGACAGAGGGTGGTGCTCTGGACCTCCAGAAGCTGAGAATAGGCCAGTCCAACTTTT
                           TCCTCACGGTTCCTGTGTCCAGGTCTCTGGGACCCCTAGGAGGAGGTGGCCAGACATGGGAAGGCAGTGGTGTGCTGCCTTGTGTGGGGACTCCTGCAGA
                           GCAGGCCCTAGAAAAGGCCCTGGCCATCCTCACCCTGCGCCGTGCTCTGCCAGGGGTTGTCCACCGACTTCAGGAAGCCCTTCAGGACTATTACACACTG
                           GTGGACCGAGTTCCGGGCCTGATACACCACCTGGCTAGCATGGACTACTCAGCCTTGGTCTCTGAGGATGACCTAGTGACAAAGCTCAATGCTGGCTTGC
                           AAGCTGTCTCAGAGGATCCCAGGCTCCTGGTGAGAGCCACTGGACCTAAAGAAAGCTCCTCTAGGCCAGAGACTGGGCCTAATGACCCCCCAGAAGCTGC
                           TCCTGAGGTGCCCAAGGAAGAAGCTGCCCGGAGGGCCCTAGTAGACTCTGTGTTTCAGGTATCCGTGCTGCCGGGCAATGTGGGATACCTGCGCTTTGAC
                           AGATTTCCAGATGCCTCNNNNNTGAGGACATTGGGNNNNNATGTGTTNNNNCAGGTGTGGGAGCCCCTG???????????????????????????????
                           ??????TTATAAATCACTCATTCATTGACCTACCTACTCCCTCCAACATCTCATCATGATGAAACTTCGGTTCACTCTTAGGAATCTGCCTAATAGTTCA
                           AATTATCACAGGCCTATTCCTAGCAATACACTACACCTCAGACACAGCTACAGCATTCTCATCAGTAACACACATCTGCCGTGACGTAAACTACGGATGA
                           TTAATCCGATATTTACACGCCAACGGAGCATCAATATTTTTCATCTGCCTATTCATCCATGTAGGACGAGGAATTTATTACGGCTCCTACGTACTAAACG
                           AAACCTGAAACATCGGAATCATCCTCTTACTCACAACTATAGCAACAGCTTTCGTAGGCTATGTACTTCCATGAGGACAAATATCTTTCTGAGGAGCAAC
                           AGTAATCACTAACCTCTTATCAGCTATCCCCTACATCGGCACTACCTTAGTCGAATGAATCTGAGGGGGCTTCTCAGTAGACAAAGCCACACTAACACGA
                           TTCTTCGCATTCCACTTTATTCTCCCATTTATTATTACAGCCATAGTCTTAGTTCACCTTTTATTTCTACACGAAACAGGTTCTAATAATCCATCTGGAT
                           TAAACTCTGACTCCGACAAAATCCCATTCCATCCCTACTACACAATTAAAGACCTGCTGGGAATTTTACTTCTATTAATAGTTCTCATAATTTTGGTTTT
                           ATTTTTCCCTGATGTTCTCGGAGACCCCGACAATTATACACCCGCAAATCCACTCAACACTCCTGCACACATTAAACCTGAGTGATACTTCCTTTTCGCC
                           TACGCAATTCTACGATCCATCCCCAACAAACTAGGCGGAGTCCTAGCTCTACTACTCTCTATTCTTATTCTAGCTGCATTCCCCCTACTCAATTCTTCCA
                           AACAACACGGACTAATTTACCGTCCTATTACACAAATTATTTACTGAATTTTCATCGCCAATCTACTTATTCTAACATGAATCGGAGGGCAACCAGTAGA
                           ATATCCATTCACAACAATCGGGCAAATCGCATCAATCCTATACTTCACAATTATCATTATCCTTATACCTATCGCCAGCATAATCGAAAATGATATCCTA
                           AAACTCCAC????
Zygodontomys_brevicauda    11000111000111001000{01}1012-0002011{12}02021{02}-2100110101100100000023022010-10011020002111{012}111101001000011
                           010CTGATGGGAATGCAAGCAGCCATTGAGCAGGCTATGAAGAGNCGTGAGATTCTGGGCATCTCAGACCCTCAGGTGCTGGCCCATGTGCTGACAGCCG
                           GAGTGCAGAGTTCCTTGAAYGACCCRCGCCTCTTCATCTCCTAYGAGCCCAGTACCCTCGAGGCTCCCCAGCAAGCACCNACGCTCACCAACCTCACCCG
                           AGAAGAACTGCTGGCCCAGGTACAGAGGAACATCCACCATGAAGTTCTTGAGGGTAATGTAGGTTACCTACGMGTGGATGACCTTCCTAGCCAGGAGGTA
                           CTGAATGAGCTGGGGGAATTCCTGGTGGCCCATGTGTGGAGGCAGCTCATGAGCACCTGTTCCTTAGTACTAGATCTTCGGTACTGTGCTGGTGGTCACA
                           TCTCTGGGATACCTTAYGTCATCTCCTACTTGCACCCTGGGAACACAGTCATGCACGTGGACACCATCTATGACCGCCCCTCCAACACCACCACTGAGAT
                           CTGGACCTTGCCCAAGGTCCTCGGAGAGAGATACAGTGCTGACAAAGATGTGGTCATCCTTACCAGTGGACATACTGGGGGTGTGGCYGAGGACATCACC
                           TACATCCTCAAGCAGATGCGCAGAGCCATAGTGGTAGGTGAGCGGACAGAGGGYGGTGCTCTGGACCTCCAGAAGCTGAGAATAGGCCAGTCCAACTTTT
                           TCCTCACAGTTCCTGTGTCCAGGTCTCTAGGACCCCTGGGAGGAGGTGGCCAGACATGGGAAGGTAGTGGGGTGCTGCCTTGTGTGGGGACTCCTGCCGA
                           GCAGGCCCTAGAGAAGGCCCTGGCCATCCTCACCCTGCGCCGTGCCCTGCCAGGGGTCGTCCTCCGACTTCAGGAAGCCCTCCAGGACTATTACACACTG
                           GTGGACCGAGTGCCGGGCCTGCTTCACCACCTGGCTAGCATGGACTACTCAGCCTTGGTCTCTGAGGATGACCTAGTGACAAAGCTCAACGCTGGCTTGC
                           AAGCTGTCTCAGAGGATCCCAGGCTCCTGGTGAGAGCCACTGGACCTAAAGAAAGCTCCTGTAGGCCTGAGACTGGGCCTAATGACCCCGTAGAAGCTGC
                           TCCTGAGGTGCCCAAGGAGGAAGCTGCCCGGAGGGCCCTNGTGGACTCTGTGTTTCAGGTATCCGTGTTGCCGGGCAATGTGGGATACCTGCGCTTTGAC
                           AGATTTGCAGATGCCTCTGTGCTGAGGACACTGGGTCCTTATGTGTTGCGCCAGGTGTGGGAGCCCCTGATGACAATTATAYGAAAACATCATCCACTTC
                           TCAAAATTATTAATCACTCATTCATTGACCTCCCAACCCCATCCAACATCTCATCATGATGGAATTTCGGATCTCTCCTGGGAATCTGCCTAATAATTCA
                           AATTATTACTGGCCTCTTTCTAGCTATACACTATACCTCTGACACAGCCACAGCATTTTCCTCAGTCACTCATATCTGCCGAGATGTAAATTATGGCTGA
                           TTAATTCGATATATTCACGCTAATGGGGCTTCCATATTTTTCATCTGCCTTTTTATCCATGTAGGACGAGGTATCTACTATGGGTCCTATATATTAAATG
                           AAACCTGAAATATTGGCATTATTCTATTTCTCACCACCATGGCAACAGCCTTCGTAGGTTATGTTCTACCATGAGGACAAATGTCCTTCTGAGGGGCCAC
                           CGTCATTACAAATCTTCTATCAGCAATCCCCTATATCGGAACTACCCTAGTCGAATGAATTTGAGGTGGCTTCTCAGTAGATAAAGCAACTCTAACACGC
                           TTTTTCGCCTTCCATTTTATTTTACCTTTTATTATTACCGCCCTAGTCCTTGTACATCTTTTATTTCTTCACGAAACTGGCTCTAATAACCCCTCAGGGC
                           TCAACTCAGACTCTGACAAAATTCCATTTCACCCCTACTATACAATCAAAGATTTTCTAGGAATCCTATTCCTATTATTAGTTCTCACAATTTTAGTCTT
                           ATTTTTCCCAGATATTCTCGGAGACCCAGACAATTATACCCCAGCAAATCCACTCAACACTCCAGCCCACATTAAACCAGAATGATACTTTCTCTTCGCC
                           TATGCCATCCTACGATCTATTCCCAACAAACTAGGCGGAGTCCTAGCATTATTACTTTCAATTCTAGTATTAGCCGCGTTCCCACTGCTCAATACCTCCA
                           AACAACACGGATTAATTTATCGCCCAATCACACAAACCCTATACTGAATTTTCGTAGCTAATCTTCTTATCCTAACATGGATTGGAGGCCAACCAGTAGA
                           ATATCCCTTCACCACAATCGGTCAAATAGCATCAATCTTATACTTCACAATCATCATCATTCTTATACCCATAGCAAACATAATTGAAAATGATATCCTT
                           AAACTTCAC????
Zygodontomys_cherriei      11000101000111001000{01}1012-00020111020210-0101110211100100000023022010-11011020002111{012}111101001000011
                           010CTGATGGGAATGCAAGCAGCCATTGAGCAGGCTATGAAGAGCCGTGAGATTTTGGGCATCTCAGACCCTCAGGTGCTGGCCCATGTGNTGACAGCCG
                           GAGTGCAGAGTTCCTTGAACGACCCACGCCTCTTCATCTCCTACGAGCCCAGTACCCTCGAGGCTCCCCAGCAAGCACCCACGCTCACCAACCTCACCCG
                           AGAAGAACTGCTGGCCCAGGTACAGAGGAACATCCACCATGAAGTTCTTGAGGGTAATGTAGGTTACCTACGCGTGGATGACCTTCCTGGCCAGGAGGTA
                           NTAAATGAGCTGGGGGAATTCCTGGTGGCCCATGTGTGGAGGCAGCTCATGAGCACCTGTTCCTTAGTACTAGATCTTCGGTACTGTGCTGGTGGTCACA
                           TCTCTGGGATANCTTACGTCATCTCCTACGTGCACCCTGGGAACACAGTCATGCACGTGGACACCATCTATGACCGCCCCTCCAACACCACCACTGAGAT
                           CTGGACCTTGCCCAAGGTCCTCGGAGAGAGATACANTGCTGACAAAGATGTGGTCATCCTTACCAGTGGACATACTGGGGGTGTGGCCGAGGACATCACC
                           TANATCCTCAAGCAGATGCGCAGAGCCATAGTGGTAGGTGAGCGGACAGANGGCGGTGCTNTGGACCTCCAGAAGCTGAGAATAGGNCAGTCCAACTTTT
                           TCCTCACAGTTCCTGTGTCCAGGTCTCTGGGACCCCTGGGAGGAGGTGGCCAGACATGGGAAGGTAGTGGGGTGCTGCCTTGTGTGGGGACTCCTGCCGA
                           GCAGGCCCTAGAGAAGGCCCTGGCCATCCTCACCCTGCGCCGTGCCCTGCCAGGGGTCATCCTCCGACTTCAGGAAGCCCTCCAGGACTATTACACACTG
                           GTGGACCGAGTGCCGGGCCTGCTTCACCACCTGGCTAGCATGGACTACTCAGCCTTGGTCTCTGAGGATGACCTAGTGACAAAGCTCAACGCTGGCTTGC
                           AAGCTGTCTCAGAGGATCCCAGGCTCCTGGTGAGAGCCACTGGACCTAAAGAAAGCTCCTGTAGGCCTGAGACTGGGCCTAATGACCCCATAGAAGCTGC
                           TCCTGAGGTGCCCAAGGAGGAAGCTGCCCGGARGGCCCTTGTGGACTCTGTGTTTCAGGTATCCGTGTTACCGGGCAATGTGGGATACCTGCGCTTTGAC
                           AGATTTGCAGATGCCTCTGTGCTGAGGACACTGGGTCCTTATGTGTTGCGCCAGGTGTGGGAGCCCCTG??????????????????????????????C
                           TCAAAATTATCAACCACTCATTTATTGACCTACCTACCCCATCCAACATCTCATCATGATGAAATTTMGGATCTCTCCTAGGAATCTGTCTAATAATTCA
                           AATTATTACTGGCCTCTTTCTAGCTATACACTACACCTCTGACACAGCCACAGCATTCTCCTCAGTCACTCATATCTGCCGAGATGTTAATTACGGATGA
                           CTAATTCGGTATATTCATGCTAATGGGGCTTCCATATTTTTCATCTGCCTTTTTATTCATGTAGGACGAGGAATCTATTATGGATCCTATATACTAAATG
                           AAACTTGAAATATTGGCATTGTTCTATTCCTCACCACCATGGCAACAGCCTTCGTAGGCTATGTTCTACCATGAGGACAAATATCTTTCTGAGGGGCCAC
                           CGTTATTACAAATCTTCTATCAGCAATCCCCTATATCGGAACTACCCTGGTCGAATGAATTTGAGGTGGTTTCTCAGTAGACAAAGCAACTCTCACACGC
                           TTCTTCGCCTTCCATTTTATTTTACCTTTTATTATCACCGCCCTAGTCCTAGTACACCTTCTATTCCTCCACGAAACTGGCTCTAATAACCCCTCAGGAC
                           TCAACTCAGACTCTGACAAAATTCCCTTTCACCCCTATTACACTATCAAAGACTTTTTAGGAATCTTATTCCTACTATTAGTTCTCACAATTTTAGTCTT
                           ATTTTTCCCAGATATTCTCGGAGACCCAGACAATTATACCCCAGCAAATCCACTCAACACTCCAGCCCATATTAAACCAGAGTGATACTTTCTCTTCGCT
                           TACGCCATCCTACGATCTATTCCCAACAAACTAGGTGGAGTCCTAGCATTATTACTCTCTATTCTAGTACTAGCCGCATTTCCACTACTCAACACTTCCA
                           AACAACACGGATTAATATATCGCCCAATCACACAAACCCTCTACTGAATCTTCGTGGCTAATCTACTCATCCTAACATGAATTGGAGGCCAACCAGTAGA
                           ATATCCCTTCACAGCAATTGGTCAAATAGCATCAATCCTATATTTCACAATTATTATCATTCTTATACCTATAGCAAACATAATTGAAAATGATATTCTC
                           AAACTTCAC????
Mindomys_hammondi          1100010100020100000001011-01110010110{12}1{12}1010{01}0100001{01}10000002200000101000111000001112101????????????
                           ?10CTGATGGGAATGCAAGCAGCCATTGAGCAGGCTATGAAGAGTCGTGAGATTCTGGGCATCTCAGACCCTCAGATGCTGGCCCATGTGCTGACAGCCG
                           GAGTGCAGAGTTCCTTGAATGACCCACGCCTCTTTATCTCCTATGAGCCCAGCACCCTCGAGGCTCCCCAACAAGTACCAATGCTCACCAACCTYACCCG
                           AGAAGAACTTCTGGCCCAGGTACAGAGGAACATCCACCATGAAGTTCTTGAGGGTAATGTGGGTTACCTGCGAGTGGATGACCTTCCTGGCCAGGAGGTA
                           CTGAGTGAGCTGGGAGAATTCTTGGTGGCCCATGTGTGGAGGCAGCTCATGAGCACCTCTTCCTTAATACTAGATCTTCGGCACTGTGCTGGTGGTCACA
                           TCTCTGGGATACCTTATGTCATCTCCTACTTGCACCCTGGAAACACAGTCATGCATGTGGATACCATCTATGACCGCCCCTCCAACACCACCACTGAGAT
                           CTGGACCTTGCCCAAGGTCCTAGGAGAGAGATACAGTGCTGACAAAGATGTGGTAGTCCTCACCAGTGGACATACTGGGGGTGTGGCTGAGGACATCACC
                           TAYATCCTCAAGCAGATGCGCAGAGCCATAGTGGTGGGTGAGCAGACAGAGGGTGGTGCTCTGGACCTCCAGAAGCTGAGAATAGGCGAGTCCGACTTTT
                           TCCTCACGGTTCCTGTGTCCAGGTCTCTGGGACCCCTGGGAGGAGGTGGTCAGACATGGGAAGGCAGTGGTGTGCTGCCTTGTGTGGGGACTCCTGCAGA
                           GCAGGCTCTAGAAAAGGCCCTGGCCATCCTCACCCTGCGCCGTGCTCTGCCAGGGGTTGTCCTCCGACTTCAGGAAGCCCTGCAGGACTATTACACATTG
                           GTGGACCGGGTGCCGGGCCTGATACACCACCTGGCTAGCATGGACTACTCAGCCTTGGTCTCTGAGGATGACCTAGTGACAAAGCTCAATGCTGGTTTGC
                           AAGCTGTCTCAGAGGATCCCAGGCTCCTGGTGAGAGCCACTGGACCTAAAGAAAGCTCCTCTAGGCCTGAGACTGGGCCTAATGACCCCCCAGAAGCTGA
                           TCCTGAGGTGCCCAAGGAAGAAGGTGCCCGGAGGGCCCTAGTGGACTCTGTGTTTCAGGTATCCGTGCTGCCGGGCAATGTGGGATACCTGCGCTTTGAC
                           AGATTTGCAGATGCCTCTGTGCTGAGGACACTGGGTCCTTA????????????????????????????ATGACAATCATACGAAAAACTCACCCAATAC
                           TTAAAATTATTAATAACTCATTCATTGATCTACCCACCCCATCTAACATCTCATCATGATGAAACTTCGGCTCACTACTAGGAACCTGCCTAATAGTACA
                           AATTATCACAGGATTATTCCTAGCAATACACTACACCTCAGACACCACCACAGCATTCTCCTCAGTAACTCACATTTGCCGTGACGTAAATTACGGCTGA
                           TTAATCCGATATATTCACGCCAACGGAGCCTCAATATTCTTTATCTGCCTATTCATCCACGTAGGACGAGGTATCTACTACGGCTCCTATATACTCAAAG
                           AAACATGAAACATCGGAATCATCCTACTCCTGACAACTATAGCAACAGCATTTGTAGGCTACGTACTACCATGGGGGCAAATATCATTCTGAGGTGCCAC
                           AGTAATTACTAACCTACTCTCAGCCATTCCTTACATCGGCACAACCCTAGTAGAATGAATCTGAGGGGGCTTTTCAGTTGATAAAGCCACATTAACCCGA
                           TTCTTCGCCTTCCACTTCATCCTCCCATTTATCATTACAGCCCTAGTCCTAGTTCACCTATTATTTCTCCACGAAACAGGCTCCAACAACCCATCAGGAC
                           TTAATTCAAATTCCGATAAAATTCCTTTTCACCCCTACTATACAATCAAGGACCTATTAGGAGTATTACTTCTATTAATAGTTCTCATAATTTTAGTATT
                           ATTTTTCCCTGATGTTCTCGGAGACCCAGATAATTATACACCAGCAAATCCACTTAACACACCAGCACACATTAAGCCAGAATGGTACTTCCTATTTGCT
                           TACGCTATCCTACGATCAATCCCAAACAAACTAGGAGGAGTACTAGCCCTACTTCTATCTATCCTGATTCTAGCTGCATTTCCACTTCTAAACTCATCCA
                           AACAACACGGACTAATATATCGCCCAATCACACAAATCATATACTGAATCTTTATCGCCAACCTCTTTATCCTCACATGAATTGGAGGTCAACCAGTAGA
                           ATATCCATTCACAACCATCGGACAAGCCGCATCCATTCTCTACTTCACAATCATTATTATCCTAATACCAATAGCTAGCACAATTGAAAATAACATCATT
                           AACCTACACACA?
Pattonimus_mp88            ??000111000101000000010???00?10011100112-0000010000????0000022?0?0?1??0?0111?000????????????????????
                           ???CTGATGGGAATGCAAGCAGCCATTGAGCAGGCTATGAAGAGTCGTGAGATTCTGGGCATCTCAGACCCTCAGATGCTGGCCCATGTGCTGACAGCCG
                           GAGTGCAGAGCTCCTTGAATGACCCACGCCTCTTTATCTCCTATGAGCCCAGCACCCTCGAGGCTCCCCAACAAGCACCAATGCTCACCAACCTCACCCG
                           AGAAGAACTGCTGGCCGAGGTACAGAGGAACATCCACCATGAAGTTCTAGAGGGTAATGTGGGTTACCTGCGAGTGGATGACCTTCCTGGCCAGGAGGTA
                           CTGAGTGAACTGGGAGAATTCTTGGTGGCCAATGTGTGGAGGCAGCTCATGAGCACCTCTTCCTTAATACTAGATCTTCGGCACTGTGCTAGTGGTCACA
                           TCTCTGGGATACCTTATGTCATCTCCTACTTGCACCCTGGGAACACAGTCATGCACGTGGATACCATCTATGACCGCCCCTCCAACACCACCACTGAGAT
                           CTGGACCTTGCCCAAGGTCCTAGGAGAGAGATACAGTGCTGACAAAGATGTGGTAGTCCTCACCAGTGGACATACTGGGGGTGTGGCTGAGGACATCACC
                           TACATCCTCAAGCAGATGCGCAGAGCCATAGTGGTGGGTGAGCGGACAGAGGGTGGTGCTCTGGACCTCCAGAAGTTGAGAATAGGCCAGTCCGACTTTT
                           TCCTCACGGTTCCTGTGTCCAGGTCTCTGGGACCCCTGGGAGGAGGTGGCCAGACATGGGAAGGCAGTGGTGTGCTGCCTTGTGTGGGGACTCCTGCAGA
                           GCAGGCCCTAGAAAAGGCCCTGGCCATCCTCACCCTGCGCCGTGCTCTGCCAGGGGTCGTCCTCCGACTTCAGGAAGCCCTGCAGGACTATTACACACTG
                           GTGGACCGAGTGCCGGGCCTGATACACCACCTGGCTAGCATGGACTACTCAGCCTTGGTCTCTGAGGATGACCTAGTGACAAAGCTCAATGCTGGCTTGC
                           AAGCTGTCTCAGAGGATCCCAGGCTCCTGGTGAGAGCCACTGGACCTAAAGAAAGCTCCTCTAGGCCTGAGACTGGACCTAATGATCCCCCAGAAGCTGC
                           TCCTGAGGTGCCCAAGGAAGAAGCTGCCCGGTGGGCCCTAGTGGACTCTGTGTTTCAGGTATCCGTGCTGCCGGGCAATGTGGGATACCTGCGCTTTGAC
                           AGATTTGCAGATGCCTCTGTGCTGAGGACACTGGGTCCTTACGTGTTGCACCAGGTGTGGGAGCCCCTGATGACAATCATACGAAAAACACACCCACTAC
                           TAAAAATTATCAATCACTCACTCATCGACCTACCAGCCCCATCCAACATCTCATCATGATGAAACTTCGGCTCATTACTGAGTCTATGCCTAATAGTACA
                           AATCCTTACAGGATTATTCCTAGCAATACACTACACCTCAGACACAGCCACAGCATTTTCCTCAGTGACCCACATCTGCCGTGACGTAAACTACGGCTGA
                           CTCATTCGATACGTCCATGCTAACGGAGCCTCTATATTTTTCATCTGCCTATTCATCCATGTCGGACGAGGAATCTACTATGGATCATATATACTAAACG
                           AAACATGAAACATTGGAATTATCCTACTAGTAACAACCATAGCAACAGCATTTGTAGGCTACGTATTACCATGGGGCCAAATATCATTTTGAGGGGCCAC
                           AGTAATTACCAACCTACTCTCAGCCATCCCATACATCGGCACAACCCTAGTGGAATGAATCTGAGGCGGCTTCTCAGTTGACAAAGCCACACTAACCCGA
                           TTCTTCGCTTTCCACTTCATTCTCCCCTTCATCATTACAGCCTTAGTCCTAGTACACCTACTATTTCTACACGAAACAGGTTCCAACAACCCATCCGGAC
                           TAAACTCAAATTCAGACAAAATCCCCTTCCACCCATACTACACAATCAAAGATCTCCTCGGGGTATTGCTTCTATTAATAGTTCTCATAATTTTAGTATT
                           ATTTTTCCCTGATGTTCTCGGAGACCCCGACAATTATACACCCGCAAATCCACTCAACACACCAGCACACATCAAGCCAGAATGGTACTTTCTATTTGCT
                           TACGCCATTCTACGATCTATTCCAAACAAACTAGGCGGAGTACTAGCCCTACTTATATCAATCCTAATCTTAGCCGCATTACCACTACTAAACCCATCCA
                           AACAACACGGACTAACCTACCGCCCAATCACACAAATCATATACTGAATCTTCGTCGCCAACCTACTAATCCTCACCTGAATCGGCGGCCAACCAGTAGA
                           ACACCCATTCACAATAATTGGACAAATTGCATCAATCCTATACTTCACAATCATCATTGTCCTCATGCCAGTCGCCAACATAATTGAAAACAACATACTA
                           AAATTACACACA?
Pattonimus_musseri         1100011100010100100000011-00021010100112-0001110001?0??00001121001110011111120002111211?????????????
                           ?11?CTGATGGGATGCAAGCAGCCATTGAGCAGGCTATGAAGAGTCGTGAGATTCTGAGCATCTCAGACCCTCAGATGCTGGCCCATGTGCTGACAGCCG
                           GAGTGCAGAGTTCCTTGAATGACCCACGCCTCTTTATCTCCTATGAGCCCAGCACCCTCGAGGCTCCCCAACAAGCACCAATGCTCACCAACCTCACCCG
                           AGAAGAACTGCTGGCCCAGGTACAGAGGAACATCCACCATGAAGTTCTAGAGGGTAATGTGGGTTACCTGCGAGTGGATGACCTTCCTGGCCAGGAGGTA
                           CTGAGTGAACTGGGAGAATTCTTGGTGGCCAATGTGTGGAGGCAGCTCATGAGCACCTCTTCCTTAATACTAGATCTTCGGCACTGTGCTAGTGGTCACA
                           TCTCTGGGATACCTTATGTCATCTCCTACTTGCACCCTGGGAACACAGTCATGCACGTGGATACCATCTATGACCGCCCCTCCAACACCACCACTGAGAT
                           CTGGACCTTGCCCAGGGTCCTAGGAGAGAGATACAGTGCTGACAAAGATGTGGTAGTCCTCACCAGTGGACATACTGGGGGTGTGGCTGAGGACATCACC
                           TACATCCTCAAGCAGATGCGCAGAGCCATAGTGGTGGGTGAGCGGACAGAGGGTGGTGCTCTGGACCTCCAGAAGCTGAGAATAGGCCAGTCCGACTTTT
                           TCCTCACGGTTCCTGTGTCCAGGTCTCTGGGACCCCTGGGAGGAGGTGGTCAGACATGGGAAGGCC??????????????????????????????????
                           ????????????????????????????????????????????????????????????????????????????????????????????????????
                           ????????????????????????????????????????????????????????????????????????????????????????????????????
                           ????????????????????????????????????????????????????????????????????????????????????????????????????
                           ????????????????????????????????????????????????????????????????????????????????????????????????????
                           ?????????????????????????????????????????????????????????????????????ATGACAATCAYACGAAANACACACCCACTAT
                           TTAAAATTATTAATCACTCATTCATCGACCTACCAGCCCCATCCAACATCTCATCATGATGGAACTTCGGCTCACTACTGGGTCTCTGCCTAATAATACA
                           AATCATCACAGGATTATTCCTAGCAATACACTACACCTCAGACACAGCTACAGCATTCTCCTCAGTAACTCACATCTGCCGTGACGTAAACTATGGCTGA
                           CTCATTCGATATTTACACGCCAACGGAGCCTCTATATTCTTCATCTGCCTATTCATCCATGTTGGACGCGGAATCTACTACGGATCATATATAATAAAAG
                           AAACATGAAATATAGGAATTATCTTACTAGTAACAACCATAGCAACAGCATTCGTAGGCTACGTATTACCATGGGGACAAATATCCTTTTGAGGGGCCAC
                           AGTAATTACCAACCTACTCTCAGCCATCCCATATATTGGTACAACCCTAGTAGAATGAATCTGAGGTGGCTTCTCAGTTGACAAAGCCACACTTACCCGA
                           TTCTTCGCTTTCCACTTCATCCTCCCATTCATCATTACAGCCTTAGTCCTAGTACACCTACTATTCCTTCACGAAACCGGCTCCAACAACCCATCAGGAC
                           TAAACTCAGATTCAGACAAAATCCCCTTCCACCCCTACTACACAATCAAAGATATCCTTGGAATACTTCTTCTATTAATAGTTCTCATAATTTTAGTATT
                           GTTTTTCCCTGATGTTCTCGGGGACCCCGACAATTATACACCCGCAAATCCACTCAACACACCAGCACACATTAAACCAGATG?????????????????
                           ????????????????????????????????????????????????????????????????????????????????????????????????????
                           ????????????????????????????????????????????????????????????????????????????????????????????????????
                           ????????????????????????????????????????????????????????????????????????????????????????????????????
                           ?????????????
Pattonimus_ecominga        1100011100010100100100011-00021010100112-0001110001????0000112300?110010111120002111211?????????????
                           ?11??????????????AGCAGCCATTGAGCAGGCTATGAAGAGTCGTGAGATTCTGGGCATCTCAGACCCTCAGATGCTGGCCCATGTGCTGACAGCCG
                           GAGTGCAGAGTTCCTTGAATGACCCACGCCTCTTTATCTCCTATGAGCCCAGCACCCTCGAGGCTCCCCAACAAGCACCAATGCTCACCAACCTCACCCG
                           AGAAGAACTGCTGGCCCAGGTACAGAGGAACATCCACCATGAAGTTCTAGAGGGTAATGTGGGTTACCTGCGAGTGGATGACCTTCCTGGCCAGGAGGTA
                           CTGAGTGAACTGGGAGAATTCTTGGTGGCCAATGTGTGGAGGCAGCTCATGAGCACCTCTTCCTTAATACTAGATCTTCGGCACTGTGCTAGTGGTCACA
                           TCTCTGGGATACCTTATGTCATCTCCTACTTGCACCCTGGGAACACAGTCATGCACGTGGATACCATCTATGACCGCCCCTCCAACACCACCACTGAGAT
                           CTGGACCTTGCCCAGGGTCCTAGGAGAGAGATACAGTGCTGACAAAGATGTGGTAGTCCTCACCAGTGGACATACTGGGGGTGTGGCTGAGGACATCACC
                           TACATCCTCAAGCAGATGCGCAGAGCCATAGTGGTGGGTGAGCGGACAGAGGGTGGTGCTCTGGACCTCCAGAAGCTGAGAATAGGCCAGTCCGACTTTT
                           TCCTCACGGTTCCTGTGTCCAGGTCTCTGGGACCCCTGGGAGGAGGTGGTCAGACATGGGAAGGCC??????????????????????????????????
                           ????????????????????????????????????????????????????????????????????????????????????????????????????
                           ????????????????????????????????????????????????????????????????????????????????????????????????????
                           ????????????????????????????????????????????????????????????????????????????????????????????????????
                           ????????????????????????????????????????????????????????????????????????????????????????????????????
                           ?????????????????????????????????????????????????????????????????????ATGACAATCATACGAAAGACACACCCACTAT
                           TTAAAATTATCAATCACTCACTCATCGACCTACCAGCCCCATCCAACATCTCATCATGATGAAACTTCGGCTCATTACTAAGTCTCTGCCTAATAGTACA
                           GATCCTCACAGGATTATTCCTAGCAATACACTATACCTCAGATACAGCTACAGCATTTTCCTCAGTCACCCACATCTGCCGTGACGTAAACTATGGCTGA
                           CTAATTCGATACATCCACGCTAACGGAGCATCTATATTTTTCATCTGCCTATTTATCCATGTCGGACGCGGAATCTACTACGGATCATACATACTAAACG
                           AAACATGAAACATCGGAATTATCTTACTAGTAACAACCATAGCAACGGCATTCGTAGGCTACGTATTACCATGAGGACAAATATCCTTTTGAGGGGCTAC
                           AGTAATTACTAACCTGCTCTCTGCCATCCCATACATTGGCACAACCCTAGTAGAATGAATCTGAGGCGGCTTCTCAGTTGACAAAGCCACACTAACCCGA
                           TTCTTTGCCTTCCACTTCATTCTTCCATTCATCATCACAGCCCTAGTCGTAGTACACCTATTATTCCTGCACGAAACGGGCTCTAACAACCCATCAGGAC
                           TAAACTCAGACTCAGACAAAATCCCCTTCCACCCCTACTATACAATCAAAGACCTCCTTGGAGTCTTACTTCTATTAATAGTTCTCATAATTTTAGTATT
                           ATTTTTCCCTGATGTTCTCGGAGACCCCGACAATTATACACCAGCAAATCCACTCAACACGCCAGCACACATTAAACCAAAGA?????????????????
                           ????????????????????????????????????????????????????????????????????????????????????????????????????
                           ????????????????????????????????????????????????????????????????????????????????????????????????????
                           ????????????????????????????????????????????????????????????????????????????????????????????????????
                           ?????????????
Nephelomys_devius          1100010100011100000001000{01}0?{01}10110100312-0?00111?0?????000002000000{01}000001??????????????????????????
                           ???????????????????????????????????????????????????????????????????????????????????????????????????G
                           GAGTGCAGAGCTCCTTGAATGACCCACGCCTCTTTATCTCCTATGAGCCCAGCACCCTCGAGGCTCCCCAACAAGCACCAACGCTCACCAACCTCACCCG
                           AGAAGAACTGCTGGCCCAGGTGCAGAGGAACATCCACCATGAAGTTCTTGAGGGTAATGTGGGTTACCTGCGAGTGGATGACCTTCCTGGCCAGGAGGTA
                           CTGAGTGAACTGGGAGAATTCTTGGTGGTCAATGTGTGGAGGCAGCTCATGAGCACCTCTTCCTTAATACTAGATCTTCGACACTGTGCTGGTGGTCACA
                           TCTCTGGGATATCTTATGTCATCTCCTACTTACACCCTGGGAACACAGTCATGCATGTGGATACCATCTATGACCGCCCCTCCAACACCACCACTGAGAT
                           CTGGACCTTGCCCAAGGTCCTAGGAGAGAGATACAGTGCTGACAAAGATGTGGTAGTCCTCACCAGTGGACATACTGGGGGTGTGGCTGAGGACATCACC
                           TACATCCTCAAGCAGATGCGCAGAGCCATAGTGGTGGGTGAGCGGACAGAGGGTGGTGCTCTGGACCTCCAGAAGCTGAGAATAGGCCAGTCCAACTTTT
                           TCCTCACAGTTCCTGTGTCCAGTTCTCTGGGACCCCTGGGAGGAGGTGGTCAGACATGGGAAGGCAGTGGTGTGCTGCCTTGTGTGGGGACTCCTGCAGA
                           GCAGGCCCTAGAAAAGGCCCTGGCCATCCTCACCCTGCGCCGTGCTCTGCCAGGGGTCGTCCTCCGACTTCAGGAAGCCCTGCAGGACTATTACACACTG
                           GTGGACCGAGTGCCGGGCCTGATACACCATCTGGCTAGCATGGACTACTCAGCCTTGGTCTCTGAGGATGACCTAGTGACAAAGTTCAATGCTGGCTTGC
                           AAGCTGTCTCAGAGGATCCCAGGCTCCTGGTGAGA?????????????????????????????????????????????????????????????????
                           ????????????????????????????????????????????????????????????????????????????????????????????????????
                           ?????????????????????????????????????????????????????????????????????ATGACAATCATACGAAAAACCCACCCTATAC
                           TTAAAATTATCAATCATTCATTCATCGACCTACCAACCCCATCCAACATCTCATCATGATGGAATTTTGGCTCACTACTAGGAATCTGCCTAATAGTACA
                           AATCATCACAGGATTATTCCTAGCAATACACTACACCTCAGACACAACCACAGCATTCTCCTCAGTAACACACATCTGCCGTGATGTAAACTACGGCTGA
                           CTAATCCGATACATTCACGCCAACGGGGCCTCCATATTTTTTATCTGCCTATTTATTCACGTAGGACGAGGAATCTACTACGGCTCATATGTACTAAACG
                           AAACATGAAACATCGGAATCATCCTATTACTAACAACCATAGCAACAGCATTCGTAGGCTACGTACTACCATGAGGACAAATATCATTCTGAGGTGCTAC
                           AGTAATTACCAATCTACTCTCAGCAATCCCATACATCGGCACAACCCTAGTAGAATGAATCTGAGGTGGATTTTCAGTTGACAAAGCCACACTAACCCGC
                           TTCTTCGCCTTTCACTTTATCCTTCCATTTATTATTACAGCCCTAGTTCTAGTCCACCTACTATTCCTTCACGAAACAGGCTCTAACAACCCATCCGGAC
                           TAAACTCAGATTCCGATAAAATTCCATTCCACCCATACTATACAATTAAAGACCTTTTAGGAATTTTACTTCTATTAATAGTTCTCATAATTTTAGTATT
                           ATTTTTCCCAGATGTTCTCGGAGACCCTGATAATTATACACCTGCAAATCCACTCAACACACCAGCACAT??????????????????????????????
                           ????????????????????????????????????????????????????????????????????????????????????????????????????
                           ????????????????????????????????????????????????????????????????????????????????????????????????????
                           ????????????????????????????????????????????????????????????????????????????????????????????????????
                           ?????????????
Nephelomys_keaysi          110001010001{01}10000000101110?{01}1011011031{01}-0000111?0?????00000200{01}{01}00{01}000001??????????????????????????
                           ???CTGATGGGAATGCAAGCAGCCATTGAGCAGGTTATGAAGAGTCATGAGATTCTGAGCATCTCAGACCCTCAGATGCTGGCCCATGTGCTGACAGCCG
                           GAGTGCAGAGTTCCTTGAATGACCCACGCCTCTTTATCTCCTATGAGCCCAGCACCCTCGAGGCTCCCCAACAAGCACCAACACTCACCAACCTCACCCG
                           AGAAGAACTGCTGGCCCAGGTACAGAGGAACATCCACCATGAAGTTCTTGAGGGTAATGTGGGTTACCTGCGAGTGGATGACCTTCCTGGCCAGGAGGTA
                           CTGAGTGATCTGGGAGAGTTCTTGGTGGCCCATGTGTGGAGGCAGCTCATGAGCACCACTTCCTTAATACTAGATCTTCGGCACTGCGCTGGTGGTCACA
                           TCTCTGGGATACCTTATGTCATCTCCTACTTGCACCGTGGGAACACAGTCATGCATGTGGATACCATCTATGACCGCCCCTCCAACACCACCACTGAGAT
                           CTGGACCTTGCCCAAGGTCCTAGGAGAGAGATACAGTGCTGACAAAGATGTGGTAGTCCTCACCAGTGGACATACTGGGGGTGTGGCTGAGGCCATCACC
                           TACATCCTCAAGCAGATGCGCAGAGCCATAGTGGTGGGTGAGCGGACAGAGGGTGGTGCCCTGGACCTCCAGAAGCTGAGAATAGGCCAGTCCAACTTTT
                           TCCTCACAGTTCCTGTGTCCAGGTCTCTGGGACCTCTGGGAGGAGGTGGTCAGACATGGGAAGGCAGTGGTGTGCTGCCTTGTGTGGGGACTCCTGCAGA
                           GCAGGCCCTAGAAAAGGCTCTGGCCATCCTCACCCTGCGCCGTGCTCTGCCAGGGGTCGTCCTCCGACTTCAGGAAGCCCTGCAGGACTATTACACACTG
                           GTGGACCGAGTGCCGGGCCTGATACACCACCTGGCTAGCATGGACTACTCAGCCTTGGTCTCTGAGGATGACCTAGTGACAAAGCTCAATGCTGGCTTGC
                           AAGCTGTCTCAGAGGATCCCAGGCTCCTGGTGAGAGCCACTGGACCTAAAGAAAGCTCCTCTAGGCCTGAGACTGGGCCTAATGATCCCCCAGAAGCTGC
                           TCCTGAGGTGCCCAAGGAAGAA??????????????????????????????????????????????????????????????????????????????
                           ?????????????????????????????????????????????????????????????????????ATGACAATCATACGAAAAACCCACCCTATAC
                           TTAAAATCATCAACCACTCATTCATTGACCTACCCACCCCATCCAATATCTCATCATGATGAAACTTCGGCTCACTACTAGGAATTTGCCTCATAGTACA
                           AATTATCACAGGACTATTCCTAGCAATACACTATACCTCAGACACAGCCACAGCATTCTCCTCAGTAACCCACATCTGCCGAGACGTAAACTACGGGTGA
                           CTAATCCGATATATCCACGCTAACGGCGCCTCCATATTCTTCATCTGCCTATTCATCCATGTGGGACGTGGTATCTACTACGGCTCCTACATACTAAACG
                           AAACATGAAACATCGGCATCATCCTTCTACTAACAACTATAGCTACAGCATTTGTGGGCTACGTACTACCATGGGGCCAAATATCATTCTGAGGAGCCAC
                           TGTAATCACTAACCTCCTATCAGCAATCCCATATATTGGCACAACCCTAGTAGAATGAATCTGAGGGGGGTTCTCAGTTGACAAGGCTACATTGACCCGA
                           TTCTTTGCCTTCCACTTCATCCTTCCATTTATCATCACAGCCCTAGTACTAGTCCACCTCCTATTCCTACACGAAACAGGCTCCAACAACCCATCAGGAC
                           TAAACTCTAACTCAGACAAAATCCCCTTCCACCCCTATTATACAACTAAGGACCTGCTGGGGATTTTACTCCTATTAATAGTTCTCACAATTTTAGTATT
                           ATTTTTCCCTGATGTTCTCGGAGACCCCGATAATTATACACCCGCAAATCCACTCAACACCCCAGCACAC??????????????????????????????
                           ????????????????????????????????????????????????????????????????????????????????????????????????????
                           ????????????????????????????????????????????????????????????????????????????????????????????????????
                           ????????????????????????????????????????????????????????????????????????????????????????????????????
                           ?????????????
Nephelomys_moerex          110001010001{01}1?010000100{10}10??1011?11021??0000111?0?????000002000000?000001??????????????????????????
                           ???CTGATGGGAATGCAAGCAGCCATTGAGCAGGCTATGAAGAGTCGTGAGATTCTGAGCATCTCAGACCCTCAGATGCTGGCCCATGTGCTGACAGCCG
                           GAGTGCAGAGCTCCTTGAATGACCCACGCCTCTTTATCTCCTATGAGCCCAGCACCCTCGAAGCTCCCCAACAAGCACCAACGCTCACCAACCTCACCCG
                           AGAAGAACTGCTGGCCCAGGTACAGAGGAACATCCACCATGAAGTTCTTGAGGGTAATGTGGGTTACCTGCGAGTGGATGACCTTCCTGGCCAGGAGGTA
                           CTGAGTGAACTGGGAGAATTCTTGGTGGCCCATGTGTGGAGGCAGCTCATGAGCACCTCTTCCTTAATACTAGATCTTCGGCACTGTGCTGGTGGTCACA
                           TCTCTGGGATACCTTACGTCATCTCCTACTTGCACCCTGGGAACACAGTCATGCATGTGGATACCATCTATGACCGCCCCTCCAACACCACCACTGAGAT
                           CTGGACCTTGCCCAAGGTCCTAGGAGAGAGATACAGTGCTGACAAAGATGTGGTAGTCCTCACCAGTGGACATACTGGGGGTGTGGCTGAGGACATCACC
                           TACATCCTCAAGCAGATGCGCAGAGCCATAGTGGTGGGTGAGCGGACAGAGGGTGGTGCTCTGGACCTCCAGAAGCTGAGAATAGGCCAGTCCAACTTTT
                           TCCTCACGGTTCCTGTGTCCAGGTCTCTGGGACCCCTGGGAGGAGGTGGTCAGACATGGGAAGGCAGTGGTGTGCTGCCTTGTGTGGGGACTCCTGCAGA
                           GCAGGCCCTAGAAAAGGCCCTGGCCATCCTCACCCTGCGCCGTGCTCTGCCAGGGGTCGTCCTCCGACTTCAGGAAGCCCTGCAGGACTATTACACACTG
                           GTGGACCGAGTGCCGGGCCTGATACACCATCTGGCTAGCATGGACTACTCAGCCTTGGTCTCTGAGGATGACCTAGTGACAAAGCTCAATGCTGGCTTGC
                           AAGCTGTCTCAGAGGATCCCAGGCTCCTGGTGAGAGCCACTGGACCTAAAGAAAGCTCCTCTAGGCCTGAGACTGGGCCTAACGACCCCCCAGAAGCTGC
                           TCCTGAGGTGCCCAAGGAAGAAGCTGCCCGGCGGGCCCTAGTAGACTCTGTGTTTCAGGTATCCGTGCTGCCGGGCAATGTGGGATACCTGCGCTTTGAC
                           AGATTTGCAGATGCCTCTGTGCTGAGGACACTGGGTCCTTATGTGTTGCACCAGGTGTGGGAGCCCCTGATGACAATCATACGAAAAACCCACCCCATAC
                           TTAAAATTATTAATCACTCATTTATTGACCTACCCACCCCATCCAACATCTCATCATGATGAAACTTTGGCTCACTACTAGGAATCTGCCTGATGGTACA
                           AATCATCACAGGATTATTCCTAGCAATACACTACACCTCAGACACAACCACAGCATTTTCCTCAGTAACACACATCTGTCGTGACGTAAACTACGGCTGA
                           CTAATCCGATATATTCACGCCAACGGGGCCTCAATATTCTTCATCTGCCTATTTATCCACGTAGGACGCGGAATCTACTATGGCTCCTACATACTAAATG
                           AAACATGAAACATCGGAATTATCCTACTACTAACAACCATAGCAACAGCATTCGTAGGCTATGTACTACCATGAGGACAAATATCATTCTGAGGTGCTAC
                           AGTAATCACCAATTTACTCTCAGCAATCCCATACATCGGCACAACCCTAGTAGAATGAATCTGGGGCGGATTCTCAGTTGATAAAGCCACACTAACCCGT
                           TTCTTCGCCTTCCACTTCATCCTTCCATTCATCATTACAGCCCTAGTCCTAGTTCACCTACTATTCCTTCACGAAACAGGCTCCAACAACCCATCAGGAC
                           TAAACTCAGACTCCGATAAAATCCCGTTCCATCCATACTACACATTTAAAGACCTGTTAGGAATCTTACTTCTATTAATAGTTCTCATAATTTTAGTATT
                           ATTTTTCCCAGATGTTCTCGGAGACCCTGATAATTATACACCTGCAAATCCACTCAACACACCAGCACACATTAAACCAGAATGATATTTTCTCTTTGCC
                           TACGCCATCCTACGATCTATTCCAAACAAACTAGGTGGCGTTCTAGCCCTTCTACTATCCATCCTAATCCTAGCTGCATTCCCACTACTAAATTACTCCA
                           AACAACACGGACTAATTTACCGCCCAATCACACAAATCATATACTGAATCTTCATCGCCAACCTACTTATTCTAACATGAATCGGAGGCCAACCAGTAGA
                           ATATCCATTCACAACAATCGGACAAATCTCATCCATCCTATATTTCACAATCATTATTATCCTAATACCAATCGCTAGCATAATTGAAAATAATGTTCTA
                           AAACTACAC????
	;
End;
begin mrbayes;

	charset morpho=1-103;
	CHARSET IRBP = 104-1369;
	CHARSET cytb = 1370-2513;


partition favored = 3: morpho, IRBP, cytb;
set partition = favored;

lset applyto=(1) rates=gamma coding=variable;
lset applyto=(2,3) nst=6 rates=invgamma;
unlink statefreq=(all) revmat=(all) shape=(all) pinvar=(all);
prset applyto=(all) ratepr=variable;

mcmc ngen=10000000 samplefreq=10000 nchains=4 nrun=2 temp=0.5;
sump burnin=251;
sumt burnin=251;
end;
