# Supplementary material for: A new genus of oryzomyine rodents (Cricetidae, Sigmodontinae) with three new species from montane cloud forests, western Andean cordillera of Colombia and Ecuador
Source: PeerJ. 2020 Nov 10;8:e10247. doi: 10.7717/peerj.10247 (PMC7664470; doi:10.7717/peerj.10247)
Supplement: Supplemental Information 16 [file peerj-08-10247-s016.fasta]

>JBM1688 [organism=Pattonimus ecominga] Cytochrome b (Cytb)  gene, partial cds
ATGACAATCATACGAAAGACACACCCACTATTTAAAATTATCAATCACTCACTCATCGACCTACCAGCCCCATCCAACATCTCATCATGATGAAACTTCGGCTCATTACTAAGTCTCTGCCTAATAGTACAGATCCTCACAGGATTATTCCTAGCAATACACTATACCTCAGATACAGCTACAGCATTTTCCTCAGTCACCCACATCTGCCGTGACGTAAACTATGGCTGACTAATTCGATACATCCACGCTAACGGAGCATCTATATTTTTCATCTGCCTATTTATCCATGTCGGACGCGGAATCTACTACGGATCATACATACTAAACGAAACATGAAACATCGGAATTATCTTACTAGTAACAACCATAGCAACGGCATTCGTAGGCTACGTATTACCATGAGGACAAATATCCTTTTGAGGGGCTACAGTAATTACTAACCTGCTCTCTGCCATCCCATACATTGGCACAACCCTAGTAGAATGAATCTGAGGCGGCTTCTCAGTTGACAAAGCCACACTAACCCGATTCTTTGCCTTCCACTTCATTCTTCCATTCATCATCACAGCCCTAGTCGTAGTACACCTATTATTCCTGCACGAAACGGGCTCTAACAACCCATCAGGACTAAACTCAGACTCAGACAAAATCCCCTTCCACCCCTACTATACAATCAAAGACCTCCTTGGAGTCTTACTTCTATTAATAGTTCTCATAATTTTAGTATTATTTTTCCCTGATGTTCTCGGAGACCCCGACAATTATACACCAGCAAATCCACTCAACACGCCAGCACACATTAAA
>JBM1753 [organism=Tanyuromys thomasleei] Cytochrome b (Cytb)  gene, partial cds
ATGACAATTATACGAAAAAAACACCCACTACTAAAAATTATTAATCACTCTTTCATCGATCTACCCACCCCATCAAACATCTCATCATGATGAAACTTCGGATCACTACTTGGAATATGTCTAATAGTGCAAATCATCACAGGATTATTCCTAGCAATACACTATACATCAGATACAACCACAGCATTCTCTTCAGTCACACACATCTGCCGAGACGTAAACTACGGCTGACTAATCCGATACGCCCATGCCAACGGAGCCTCAATATTCTTCATCTGCCTTTTCATTCACGTCGGCCGCGGAATCTACTATGGATCATTTACACTCAATGAAACCTGAAACATCGGAATTATCCTACTCCTCACCACCATAGCAACAGCATTCGTAGGGTATGTACTACCATGAGGACAAATATCCTTTTGAGGGGCTACCGTAATCACAAATTTACTATCAGCCATCCCATATATCGGGACCACTCTAGTTGAATGAATCTGAGGCGGATTCTCAGTAGACAAAGCCACACTAACCCGATTCTTCGCTTTCCACTTCATCCTCCCATTCATTATCACAGCACTAGTACTAGTTCACCTTCTATTTCTCCATGAAACAGGATCAAACAACCCATCAGGACTAAATTCAGACTCAGATAAAATTCCATTCCACCCCTACTACACAATAAAAGACTTATTTGGAATTTTACTTCTATTAATAGTTCTCATAATTTTGGTTTTATTTTTCCCAGATATTCTCGGAGACCCTGATAATTATACACCAGCAAATCCTCTTAACACTCCAGCACATATCAAA
>JBM1753 [organism=Tanyuromys thomasleei] Interphotoreceptor Retinoid Binding protein (IRBP) gene, partial cds
GCAGCCATTGAGCAGGCTATGAAGAGTCGTGAGATTCTGGGCATCTCAGACCCTCAGATGCTGGCCCATGTGCTGACAGCTGGAGTGCAGAGTTCCTTGAATGACCCACGCCTCTTTATCTCCTATGAGCCCAGTACCCTTGAGGCTCCCCAACAAGCACCAACGCTCACCAGCCTCACCCGAGAAGAACTGCTGGCCCAGGTACAGAGGAATATCCACCATGAAGTTCTTGAGGGAAATGTGGGTTACCTACGAGTGGATGACCTTCCTGGCCAGGAGGTACTGAGTGAGCTGGGGGAATTCTTGGTGGCCCATGTGTGGAGGCAGCTCATGAGCACCTCTTCCTTAATACTAGATCTTCGGCACTGTGCTGGCGGTCACATCTCTGGGATACCTTATATCATCTCCTACTTACACCCTGGGAACACAGTCATGCACGTGGATACCATCTATGACCGCCCATCCAACACCACCACTGAGATCTGGACCTTGCCCAAGGTCCTGGGGGAGAGATACAGTGCTGACAAAGATGTGGTAGTCCTCACCAGTGGACATACTGGGGGTGTGGCTGAGGACATCACCTACATCCTCAAGCAAATGCGCAAAGCCATAGTGGTGGGTGAGCGGACAGAGGGTGGTGCCCTGGACCTCCAGAAGCTGAAAATAGGCCAGTCCAACTTTTTCCTCACGGTTCCTGTGTCCAGGTCTCTGGGACCCCTGGGNGGANGTGGTCAGACATGGGAAGG
>JBM2222 [organism=Tanyuromys thomasleei] Cytochrome b (Cytb)  gene, partial cds
ATGACAATTATACGAAAAAAACACCCACTACTAAAAATTATTAATCACTCTTTCATCGATCTACCCACCCCATCAAACATCTCATCATGATGAAACTTCGGATCACTACTTGGAATCTGTCTAATAGTGCAAATCATCACAGGATTATTCCTAGCAATACACTACACATCAGATACAACCACAGCATTCTCTTCAGTCACACACATCTGCCGAGACGTAAACTACGGCTGACTAATCCGATACGCCCATGCCAACGGAGCCTCAATATTCTTCATCTGCCTTTTCATTCACGTCGGCCGCGGAATCTACTATGGATCATTTACACTCAATGAAACCTGAAACATCGGAATTATCCTACTCCTCACCACCATAGCAACAGCATTCGTAGGGTATGTACTACCATGAGGACAAATATCCTTTTGAGGGGCTACCGTAATCACAAATTTACTATCAGCCATCCCATATATCGGGACCACTCTAGTTGAATGAATCTGAGGCGGATTCTCAGTAGACAAAGCCACACTAACCCGATTCTTCGCTTTCCACTTCATCCTCCCATTCATTATCACAGCACTAGTACTAGTTCACCTTCTATTTCTCCATGAAACAGGATCAAACAACCCATCAGGACTAAATTCAGACTCAGATAAAATTCCATTCCACCCCTACTACACAATAAAAGACTTATTTGGAATTTTACTTCTATTAATAGTTCTCATAATTTTGGTTTTATTTTTCCCAGATATTCTCGGAGACCCTGATAATTATACACCAGCAAATCCTCTTAACACTCCAGCACATATCAAA
>JBM2246 [organism=Tanyuromys thomasleei] Cytochrome b (Cytb)  gene, partial cds
ATGACAATCATACGAAAAAAACACCCACTACTAAAAATCATTAATCACTCTTTCATCGATCTCCCCACCCCATCAAACATCTCATCATGATGAAACTTCGGATCACTACTTGGAATCTGTCTAATAGTGCAAATCATCACAGGATTATTCCTAGCAATACACTATACATCAGATACAACCACAGCATTCTCTTCAGTCACACACATCTGCCGAGACGTAAACTACGGCTGACTAATCCGATACGCCCATGCCAACGGAGCCTCAATATTCTTCATCTGCCTTTTCATTCACGTCGGCCGCGGAATCTACTATGGATCATTTACACTCAATGAAACCTGAAACATCGGAATTATCCTACTCCTCACCACCATAGCAACAGCATTCGTAGGGTATGTACTACCATGAGGACAAATATCCTTTTGAGGGGCTACCGTAATCACAAATTTACTATCAGCCATCCCATATATCGGGACCACTCTAGTTGAATGAATCTGAGGCGGATTCTCAGTAGACAAAGCCACACTAACCCGATTCTTCGCTTTCCACTTCATCCTCCCATTCATTATCACAGCACTAGTTCTAGTTCACCTTCTATTTCTCCATGAAACAGGATCAAACAACCCATCAGGACTAAATTCAGACTCAGATAAAATTCCATTCCACCCCTACTACACAATAAAAGACTTATTTGGAATTTTACTTCTATTAATAGTTCTCATAATTTTGGTTTTATTTTTCCCAGATATTCTCGGAGACCCTGATAATTATACACCAGCAAATCCTCTTAACACTCCAGCACATATCAAA
>MECN5927 [organism=Pattonimus ecominga] Cytochrome b (Cytb)  gene, partial cds
ATGACAATCATACGAAAGACACACCCACTATTTAAAATTATTAATCACTCACTCATCGACCTACCAGCCCCATCCAACATCTCATCATGATGAAACTTCGGCTCATTACTAAGTCTCTGCCTAATAGTACAGATCCTCACAGGATTATTCCTAGCAATACACTATACCTCAGATACAGCTACAGCATTTTCCTCAGTCACCCACATCTGCCGTGACGTAAACTATGGCTGACTAATTCGATACATCCACGCTAACGGAGCATCTATATTTTTCATCTGCCTATTTATCCATGTCGGACGCGGAATCTACTACGGATCATACATACTAAACGAAACATGAAACATCGGAATTATCTTACTAGTAACAACCATAGCAACGGCATTCGTAGGCTACGTATTACCATGAGGACAAATATCCTTTTGAGGGGCTACAGTAATTACTAACCTGCTCTCTGCCATCCCATACATTGGCACAACCCTAGTAGAATGAATCTGAGGCGGCTTCTCAGTTGACAAAGCCACACTAACCCGATTCTTTGCCTTCCACTTCATTCTTCCATTCATCATCACAGCCCTAGTCGTAGTACACCTATTATTCCTGCACGAAACGGGCTCTAACAACCCATCAGGACTAAACTCAGACTCAGACAAAATCCCCTTCCACCCCTACTATACAATCAAAGACCTCCTTGGAGTCTTACTTCTATTAATAGTTCTCATAATTTTAGTATTATTTTTCCCTGATGTTCTCGGAGACCCCGACAATTATACACCAGCAAATCCACTCAACACGCCAGCACACATCAAC
>MECN5928 [organism=Pattonimus ecominga] Cytochrome b (Cytb)  gene, partial cds
ATGACAATCATACGAAAGACACACCCACTATTTAAAATTATTAATCACTCACTCATCGACCTACCAGCCCCATCCAACATCTCATCATGATGAAACTTCGGCTCATTACTAAGTCTCTGCCTAATAGTACAGATCCTCACAGGATTATTCCTAGCAATACACTATACCTCAGATACAGCTACAGCATTTTCCTCAGTCACCCACATCTGCCGTGACGTAAACTATGGCTGACTAATTCGATACATCCACGCTAACGGAGCATCTATATTTTTCATCTGCCTATTTATCCATGTCGGACGCGGAATCTACTACGGATCATACATACTAAACGAAACATGAAACATCGGAATTATCTTACTAGTAACAACCATAGCAACGGCATTCGTAGGCTACGTACTACCATGAGGACAAATATCCTTTTGAGGGGCTACAGTAATTACTAACCTGCTCTCTGCCATCCCATACATTGGCACAACCCTAGTAGAATGAATCTGAGGCGGCTTCTCAGTTGACAAAGCCACACTAACCCGATTCTTTGCCTTCCACTTCATTCTTCCATTCATCATCACAGCCCTAGTCGTAGTACACCTATTATTCCTGCACGAAACGGGCTCTAACAACCCATCAGGACTAAACTCAGACTCRGACAAAATCCCCTTCCACCCCTACTATACAATCAAAGACCTCCTTGGAGTCTTACTTCTATTAATAGTTCTCATAATTTTAGTATTATTTTTCCCTGATGTTCTCGGAGACCCCGACAATTATACACCAGCAAATCCACTCAACACGCCAGCACACATCAAC
>MECN6040 [organism=Pattonimus ecominga] Interphotoreceptor Retinoid Binding protein (IRBP) gene, partial cds
AGCAGCCATTGAGCAGGCTATGAAGAGTCGTGAGATTCTGGGCATCTCAGACCCTCAGATGCTGGCCCATGTGCTGACAGCCGGAGTGCAGAGTTCCTTGAATGACCCACGCCTCTTTATCTCCTATGAGCCCAGCACCCTCGAGGCTCCCCAACAAGCACCAATGCTCACCAACCTCACCCGAGAAGAACTGCTGGCCCAGGTACAGAGGAACATCCACCATGAAGTTCTAGAGGGTAATGTGGGTTACCTGCGAGTGGATGACCTTCCTGGCCAGGAGGTACTGAGTGAACTGGGAGAATTCTTGGTGGCCAATGTGTGGAGGCAGCTCATGAGCACCTCTTCCTTAATACTAGATCTTCGGCACTGTGCTAGTGGTCACATCTCTGGGATACCTTATGTCATCTCCTACTTGCACCCTGGGAACACAGTCATGCACGTGGATACCATCTATGACCGCCCCTCCAACACCACCACTGAGATCTGGACCTTGCCCAGGGTCCTAGGAGAGAGATACAGTGCTGACAAAGATGTGGTAGTCCTCACCAGTGGACATACTGGGGGTGTGGCTGAGGACATCACCTACATCCTCAAGCAGATGCGCAGAGCCATAGTGGTGGGTGAGCGGACAGAGGGTGGTGCTCTGGACCTCCAGAAGCTGAGAATAGGCCAGTCCGACTTTTTCCTCACGGTTCCTGTGTCCAGGTCTCTGGGACCCCTGGGAGGAGGTGGTCAGACATGGGAAGGCC
>MECN6040 [organism=Pattonimus ecominga] Cytochrome b (Cytb)  gene, partial cds
ATGACAATCATACGAAAGACACACCCACTATTTAAAATTATCAATCACTCACTCATCGACCTACCAGCCCCATCCAACATCTCATCATGATGAAACTTCGGCTCATTACTAAGTCTCTGCCTAATAGTACAGATCCTCACAGGATTATTCCTAGCAATACACTATACCTCAGATACAGCTACAGCATTTTCCTCAGTCACCCACATCTGCCGTGACGTAAACTATGGCTGACTAATTCGATACATCCACGCTAACGGAGCATCTATATTTTTCATCTGCCTATTTATCCATGTCGGACGCGGAATCTACTACGGATCATACATACTAAACGAAACATGAAACATCGGAATTATCTTACTAGTAACAACCATAGCAACGGCATTCGTAGGCTACGTATTACCATGAGGACAAATATCCTTTTGAGGGGCTACAGTAATTACTAACCTGCTCTCTGCCATCCCATACATTGGCACAACCCTAGTAGAATGAATCTGAGGCGGCTTCTCAGTTGACAAAGCCACACTAACCCGATTCTTTGCCTTCCACTTCATTCTTCCATTCATCATCACAGCCCTAGTCGTAGTACACCTATTATTCCTGCACGAAACGGGCTCTAACAACCCATCAGGACTAAACTCAGACTCAGACAAAATCCCCTTCCACCCCTACTATACAATCAAAGACCTCCTTGGAGTCTTACTTCTATTAATAGTTCTCATAATTTTAGTATTATTTTTCCCTGATGTTCTCGGAGACCCCGACAATTATACACCAGCAAATCCACTCAACACGCCAGCACACATTAAA
>MECN6041 [organism=Pattonimus ecominga] Cytochrome b (Cytb)  gene, partial cds
ATGACAATCATACGAAAGACACACCCACTATTTAAAATTATCAATCACTCACTCATCGACCTACCAACCCCATCCAACATCTCATCATGATGAAACTTCGGCTCATTACTAAGTCTCTGCCTAATAGTACAGATCCTCACAGGATTATTCCTAGCAATACACTATACCTCAGATACAGCTACAGCATTTTCCTCAGTCACCCACATCTGCCGTGACGTAAACTATGGCTGACTAATTCGATACATCCACGCCAACGGAGCATCTATATTTTTCATCTGCCTATTTATCCATGTCGGACGCGGAATCTACTACGGATCATACATACTAAACGAAACATGAAACATCGGAATTATCTTACTAGTAACAACCATAGCAACGGCATTCGTAGGCTACGTATTACCATGAGGACAAATATCCTTTTGAGGGGCTACAGTAATTACTAACCTGCTCTCTGCCATCCCATACATTGGCACAACCCTAGTAGAGTGAATCTGAGGCGGCTTCTCAGTTGACAAAGCCACACTAACCCGATTCTTTGCCTTCCACTTCATTCTTCCATTCATCATCACAGCCCTAGTCGTAGTACACCTATTATTCCTGCACGAAACGGGCTCTAACAACCCATCAGGACTAAACTCAGACTCAGACAAAATCCCCTTCCACCCCTACTATACAATCAAAGACCTCCTTGGAGTCTTACTTCTATTAATAGTTCTCATAATTTTAGTATTATTTTTCCCTGATGTTCTCGGAGACCCCGACAATTATACACCAGCAAATCCACTCAACACGCCCGCACACATTAAA
>MECN6042 [organism=Pattonimus ecominga] Cytochrome b (Cytb)  gene, partial cds
ATGACAATCATACGAAAGACACACCCACTATTTAAAATTATCAATCACTCACTCATCGACCTACCAACCCCATCCAACATCTCATCATGATGAAACTTCGGCTCATTACTAAGTCTCTGCCTAATAGTACAGATCCTCACAGGATTATTCCTAGCAATACACTATACCTCAGATACAGCTACAGCATTTTCCTCAGTCACCCACATCTGCCGTGACGTAAACTATGGCTGACTAATTCGATACATCCACGCCAACGGAGCATCTATATTTTTCATCTGCCTATTTATCCATGTCGGACGCGGAATCTACTACGGATCATACATACTAAACGAAACATGAAACATCGGAATTATCTTACTAGTAACAACCATAGCAACGGCATTCGTAGGCTACGTATTACCATGAGGACAAATATCCTTTTGAGGGGCTACAGTAATTACTAACCTGCTCTCTGCCATCCCATACATTGGCACAACCCTAGTAGAGTGAATCTGAGGCGGCTTCTCAGTTGACAAAGCCACACTAACCCGATTCTTTGCCTTCCACTTCATTCTTCCATTCATCATCACAGCCCTAGTCGTAGTACACCTATTATTCCTGCACGAAACGGGCTCTAACAACCCATCAGGACTAAACTCAGACTCAGACAAAATCCCCTTCCACCCCTACTATACAATCAAAGACCTCCTTGGAGTCTTACTTCTATTAATAGTTCTCATAATTTTAGTATTGTTTTTCCCTGATGTTCTCGGAGACCCCGACAATTATACACCAGCAAATCCACTCAACACGCCCGCACACATTAAA
>MECN6042 [organism=Pattonimus ecominga] Interphotoreceptor Retinoid Binding protein (IRBP) gene, partial cds
AGCAGCCATTGAGCAGGCTATGAAGAGTCGTGAGATTCTGGGCATCTCAGACCCTCAGATGCTGGCCCATGTGCTGACAGCCGGAGTGCAGAGTTCCTTGAATGACCCACGCCTCTTTATCTCCTATGAGCCCAGCACCCTCGAGGCTCCCCAACAAGCACCAATGCTCACCAACCTCACCCGAGAAGAACTGCTGGCCCAGGTACAGAGGAACATCCACCATGAAGTTCTAGAGGGTAATGTGGGTTACCTGCGAGTGGATGACCTTCCTGGCCAGGAGGTACTGAGTGAACTGGGAGAATTCTTGGTGGCCAATGTGTGGAGGCAGCTCATGAGCACCTCTTCCTTAATACTAGATCTTCGGCACTGTGCTAGTGGTCACATCTCTGGGATACCTTATGTCATCTCCTACTTGCACCCTGGGAACACAGTCATGCACGTGGATACCATCTATGACCGCCCCTCCAACACCACCACTGAGATCTGGACCTTGCCCAGGGTCCTAGGAGAGAGATACAGTGCTGACAAAGATGTGGTAGTCCTCACCAGTGGACATACTGGGGGTGTGGCTGAGGACATCACCTACATCCTCAAGCAGATGCGCAGAGCCATAGTGGTGGGTGAGCGGACAGAGGGTGGTGCTCTGGACCTCCAGAAGCTGAGAATAGGCCAGTCCGACTTTTTCCTCACGGTTCCTGTGTCCAGGTCTCTGGGACCCCTGGGAGGAGGTGGTCAGACATGGGAAGGCC
>MEPN12092 [organism=Pattonimus ecominga] Cytochrome b (Cytb)  gene, partial cds
ATGACAATCATACGAAAGACACACCCAMTATTTAAAATTATTAATCACTCATTCATCGACCTACCAGCCCCATCCAACATCTCATCATGATGAAACTTCGGCTCATTACTAAGTCTCTGCCTAATAGTACAAATCCTCACAGGATTATTCCTAGCAATACACTATACCTCAGACACAGCTACAGCATTTTCCTCAGTMACCCACATCTGCCGTGACGTAAACTATGGCTGACTCATTCGATACATCCACGCCAACGGAGCMTCTATATTTTTCATCTGCCTATTTATCCATGTCGGACGCGGAATCTACTACGGATCATACATACTAAACGAAACATGAAACATCGGAATTATCTTACTAGTAACAACCATAGCAACGGCATTCGTAGGCTACGTATTACCATGAGGACAAATATCCTTTTGAGGGGCTACAGTAATTACTAACCTRCTCTCWGCCATCCCATACATTGGCACAACCCTAGTAGAATGAATCTGAGGCGGCTTCTCAGTTGACAAAGCCACACTAACCCGATTCTTTGCCTTCCACTTCATTCTTCCATTCATCATCACAGCCCTAGTCGTAGTACACCTATTATTCCTGCACGAAACGGGCTCTAACAACCCATCAGGACTAAACTCAGACTCAGACAAAATCCCCTTCCACCCCTACTATACAATCAAAGACCTCCTTGGAGTCTTACTTCTATTAATAGTTCTCATAATTTTAGTATTATTTTTCCCTGATGTTCTCGGAGACCCCGACAATTATACACCAGCAAATCCACTCAACACGCCAGCACACATTAAA
>MEPN12586 [organism=Pattonimus musseri] Cytochrome b (Cytb)  gene, partial cds
ATGACAATCAYACGAAANACACACCCACTATTTAAAATTATTAATCACTCATTCATCGACCTACCAGCCCCATCCAACATCTCATCATGATGGAACTTCGGCTCACTACTGGGTCTCTGCCTAATAATACAAATCATCACAGGATTATTCCTAGCAATACACTACACCTCAGACACAGCTACAGCATTCTCCTCAGTAACTCACATCTGCCGTGACGTAAACTATGGCTGACTCATTCGATATTTACACGCCAACGGAGCCTCTATATTCTTCATCTGCCTATTCATCCATGTTGGACGCGGAATCTACTACGGATCATATATAATAAAAGAAACATGAAATATAGGAATTATCTTACTAGTAACAACCATAGCAACAGCATTCGTAGGCTACGTATTACCATGGGGACAAATATCCTTTTGAGGGGCCACAGTAATTACCAACCTACTCTCAGCCATCCCATATATTGGTACAACCCTAGTAGAATGAATCTGAGGTGGCTTCTCAGTTGACAAAGCCACACTTACCCGATTCTTCGCTTTCCACTTCATCCTCCCATTCATCATTACAGCCTTAGTCCTAGTACACCTACTATTCCTTCACGAAACCGGCTCCAACAACCCATCAGGACTAAACTCAGATTCAGACAAAATCCCCTTCCACCCCTACTACACAATCAAAGATATCCTTGGAATACTTCTTCTATTAATAGTTCTCATAATTTTAGTATTGTTTTTCCCTGATGTTCTCGGGGACCCCGACAATTATACACCCGCAAATCCACTCAACACACCAGCACACATTAAA
>MEPN12586 [organism=Pattonimus musseri] Interphotoreceptor Retinoid Binding protein (IRBP) gene, partial cds
CTGATGGGAATGCAAGCAGCCATTGAGCAGGCTATGAAGAGTCGTGAGATTCTGAGCATCTCAGACCCTCAGATGCTGGCCCATGTGCTGACAGCCGGAGTGCAGAGTTCCTTGAATGACCCACGCCTCTTTATCTCCTATGAGCCCAGCACCCTCGAGGCTCCCCAACAAGCACCAATGCTCACCAACCTCACCCGAGAAGAACTGCTGGCCCAGGTACAGAGGAACATCCACCATGAAGTTCTAGAGGGTAATGTGGGTTACCTGCGAGTGGATGACCTTCCTGGCCAGGAGGTACTGAGTGAACTGGGAGAATTCTTGGTGGCCAATGTGTGGAGGCAGCTCATGAGCACCTCTTCCTTAATACTAGATCTTCGGCACTGTGCTAGTGGTCACATCTCTGGGATACCTTATGTCATCTCCTACTTGCACCCTGGGAACACAGTCATGCACGTGGATACCATCTATGACCGCCCCTCCAACACCACCACTGAGATCTGGACCTTGCCCAGGGTCCTAGGAGAGAGATACAGTGCTGACAAAGATGTGGTAGTCCTCACCAGTGGACATACTGGGGGTGTGGCTGAGGACATCACCTACATCCTCAAGCAGATGCGCAGAGCCATAGTGGTGGGTGAGCGGACAGAGGGTGGTGCTCTGGACCTCCAGAAGCTGAGAATAGGCCAGTCCGACTTTTTCCTCACGGTTCCTGTGTCCAGGTCTCTGGGACCCCTGGGAGGAGGTGGTCAGACATGGGAAGGCC
>MEPN12587 [organism=Pattonimus musseri] Cytochrome b (Cytb)  gene, partial cds
ATGACAATCACACGAAAAACACACCCACTATTTAAAATTATTAATCACTCATTCATCGACCTACCAGCCCCATCCAACATCTCATCATGATGGAACTTCGGCTCACTACTGGGTCTCTGCCTAATAATACAAATCATCACAGGATTATTCCTAGCAATACACTACACCTCAGACACAGCTACAGCATTCTCCTCAGTAACTCACATCTGCCGTGACGTAAACTATGGCTGACTCATTCGACATTTACACGCCAACGGAGCCTCTATATTCTTCATCTGCCTATTCATCCATGTTGGACGCGGAATCTACTACGGATCATATATAATAAAAGAAACATGAAATATAGGAATTATCTTACTAGTAACAACCATAGCAACAGCATTCGTAGGCTACGTATTACCATGGGGACAAATATCCTTTTGAGGGGCCACAGTAATTACCAACCTACTCTCAGCCATCCCATATATTGGTACAACCCTAGTAGAATGAATCTGAGGTGGCTTCTCAGTTGACAAAGCCACACTTACCCGATTCTTCGCTTTCCACTTCATCCTCCCATTCATCATTACAGCCTTAGTCCTAGTACACCTACTATTCCTTCACGAAACCGGCTCCAACAACCCATCCGGACTAAACTCAGATTCAGACAAAATCCCCTTCCACCCCTACTACACAATCAAAGATATCCTTGGAATACTTCTTCTATTAATAGTTCTCATAATTTTAGTATTGTTTTTCCCTGATGTTCTCGGGGACCCCGACAATTATACACCCGCAAATCCACTCAACACACCAGCACACATTAAA
>MEPN12593 [organism=Pattonimus musseri] Cytochrome b (Cytb)  gene, partial cds
ATGACAATCACACGAAAAACACACCCACTATTTAAAATTATTAATCACTCATTCATCGACCTACCAGCCCCATCCAACATCTCATCATGATGGAACTTCGGCTCACTACTGGGTCTCTGCCTAATAATACAAATCATCACAGGATTGTTCCTAGCAATACACTACACCTCAGACACAGCTACAGCATTCTCCTCAGTAACTCACATCTGCCGTGACGTAAACTATGGCTGACTCATTCGATATTTACACGCCAACGGAGCCTCTATATTCTTCATCTGCCTATTCATCCATGTTGGACGCGGAATCTACTACGGATCATATATGATAAAAGAAACATGAAATATAGGAATTATCTTACTAGTAACAACCATAGCAACAGCATTCGTAGGCTACGTATTACCATGGGGACAAATATCCTTTTGAGGGGCCACAGTAATTACCAACCTACTCTCAGCCATCCCATATATTGGTACAACCCTAGTAGAATGAATCTGAGGTGGCTTCTCAGTTGACAAAGCCACACTTACCCGATTCTTCGCTTTCCACTTCATCCTCCCATTCATCATTACAGCCTTAGTCCTAGTACACCTACTATTCCTTCACGAAACCGGCTCCAACAACCCATCCGGACTAAACTCAGATTCAGACAAAATCCCCTTCCACCCCTACTACACAATCAAAGATATCCTTGGAATACTTCTTCTATTAATAGTTCTCATAATTTTAGTATTGTTTTTCCCTGATGTTCTCGGGGACCCCGACAATTATACACCCGCAAATCCACTCAACACACCAGCACACATTAAA
>MEPN12593 [organism=Pattonimus musseri] Interphotoreceptor Retinoid Binding protein (IRBP) gene, partial cds
CTGATGGGAATGCAAGCAGCCATTGAGCAGGCTATGAAGAGTCGTGAGATTCTGAGCATCTCAGACCCTCAGATGCTGGCCCATGTGCTGACAGCCGGAGTGCAGAGTTCCTTGAATGACCCACGCCTCTTTATCTCCTATGAGCCCAGCACCCTCGAGGCTCCCCAACAAGCACCAATGCTCACCGACCTCACCCGAGAAGAACTGCTGGCCCAGGTACAGAGGAACATCCACCATGAAGTTCTAGAGGGTAATGTGGGTTACCTGCGAGTGGATGACCTTCCTGGCCAGGAGGTACTGAGTGAACTGGGAGAATTCTTGGTGGCCAATGTGTGGAGGCAGCTCATGAGCACCTCTTCCTTAATACTAGATCTTCGGCACTGTGCTAGTGGTCACATCTCTGGGATACCTTATGTCATCTCCTACTTGCACCCTGGGAACACAGTCATGCACGTGGATACCATCTATGACCGCCCCTCCAACACCACCACTGAGATCTGGACCTTGCCCAGGGTCCTAGGAGAGAGATACAGTGCTGACAAAGATGTGGTAGTCCTCACCAGTGGACATACTGGGGGTGTGGCTGAGGACATCACCTACATCCTCAAGCAGATGCGCAGAGCCATAGTGGTGGGTGAGCGGACAGAGGGTGGTGCTCTGGACCTCCAGAAGCTGAGAATAGGCCAGTCCGACTTTTTCCTCACGGTTCCTGTGTCCAGGTCTCTGGGACCCCTGGGAGGAGGTGGTCAGACATGGGAAGGCC
>MEPN12605 [organism=Pattonimus musseri] Cytochrome b (Cytb)  gene, partial cds
ATGACAATCACACGAAAAACACACCCACTATTTAAAATTATTAATCACTCATTCATCGACCTACCAGCCCCATCCAACATCTCATCATGATGGAACTTCGGCTCACTACTGGGTCTCTGCCTAATAATACAAATCATCACAGGATTATTCCTAGCAATACACTACACCTCAGACACAGCTACAGCATTCTCCTCAGTAACTCACATCTGCCGTGACGTAAACTATGGCTGACTCATTCGATATTTACACGCCAACGGAGCCTCTATATTCTTCATCTGCCTATTCATCCATGTTGGACGCGGAATCTACTACGGATCATATATAATAAAAGAAACATGAAATATAGGAATTATCTTACTAGTAACAACCATAGCAACAGCATTCGTAGGCTACGTATTACCATGGGGACAAATATCCTTTTGAGGGGCCACAGTAATTACCAACCTACTCTCAGCCATCCCATATATTGGTACAACCCTAGTAGAATGAATCTGAGGTGGCTTCTCAGTTGACAAAGCCACACTTACCCGATTCTTCGCTTTCCACTTCATCCTCCCATTCATCATTACAGCCTTAGTCCTAGTACACCTACTATTCCTTCACGAAACCGGCTCCAACAACCCATCCGGACTAAACTCAGATTCAGACAAAATCCCCTTCCACCCCTACTACACAATCAAAGATATCCTTGGAATACTTCTTCTATTAATAGTTCTCATAATTTTAGTATTGTTTTTCCCTGATGTTCTCGGGGACCCCGACAATTATACACCCGCAAATCCACTCAACACACCAGCACACATTAAA
>MEPN12605 [organism=Pattonimus musseri] Interphotoreceptor Retinoid Binding protein (IRBP) gene, partial cds
CTGATGGGAATGCAAGCAGCCATTGAGCAGGCTATGAAGAGTCGTGAGATTCTGAGCATCTCAGACCCTCAGATGCTGGCCCATGTGCTGACAGCCGGAGTGCAGAGTTCCTTGAATGACCCACGCCTCTTTATCTCCTATGAGCCCAGCACCCTCGAGGCTCCCCAACAAGCACCAATGCTCACCAACCTCACCCGAGAAGAACTGCTGGCCCAGGTACAGAGGAACATCCACCATGAAGTTCTAGAGGGTAATGTGGGTTACCTGCGAGTGGATGACCTTCCTGGCCAGGAGGTACTGAGTGAACTGGGAGAATTCTTGGTGGCCAATGTGTGGAGGCAGCTCATGAGCACCTCTTCCTTAATACTAGATCTTCGGCACTGTGCTAGTGGTCACATCTCTGGGATACCTTATGTCATCTCCTACTTGCACCCTGGGAACACAGTCATGCACGTGGATACCATCTATGACCGCCCCTCCAACACCACCACTGAGATCTGGACCTTGCCCAGGGTCCTAGGAGAGAGATACAGTGCTGACAAAGATGTGGTAGTCCTCACCAGTGGACATACTGGGGGTGTGGCTGAGGACATCACCTACATCCTCAAGCAGATGCGCAGAGCCATAGTGGTGGGTGAGCGGACAGAGGGTGGTGCTCTGGACCTCCAGAAGCTGAGAATAGGCCAGTCCGACTTTTTCCTCACGGTTCCTGTGTCCAGGTCTCTGGGACCCCTGGGAGGAGGTGGTCAGACATGGGAAGGCC
>QCAZ8720 [organism=Pattonimus sp] Cytochrome b (Cytb)  gene, partial cds
ATGACAATCATACGAAAAACACACCCACTACTAAAAATTATCAATCACTCACTCATCGACCTACCAGCCCCATCCAACATCTCATCATGATGAAACTTCGGCTCATTACTGAGTCTATGCCTAATAGTACAAATCCTTACAGGATTATTCCTAGCAATACACTACACCTCAGACACAGCCACAGCATTTTCCTCAGTGACCCACATCTGCCGTGACGTAAACTACGGCTGACTCATTCGATACGTCCATGCTAACGGAGCCTCTATATTTTTCATCTGCCTATTCATCCATGTCGGACGAGGAATCTACTATGGATCATATATACTAAACGAAACATGAAACATTGGAATTATCCTACTAGTAACAACCATAGCAACAGCATTTGTAGGCTACGTATTACCATGGGGCCAAATATCATTTTGAGGGGCCACAGTAATTACCAACCTACTCTCAGCCATCCCATACATCGGCACAACCCTAGTGGAATGAATCTGAGGCGGCTTCTCAGTTGACAAAGCCACACTAACCCGATTCTTCGCTTTCCACTTCATTCTCCCCTTCATCATTACAGCCTTAGTCCTAGTACACCTACTATTTCTACACGAAACAGGTTCCAACAACCCATCCGGACTAAACTCAAATTCAGACAAAATCCCCTTCCACCCATACTACACAATCAAAGATCTCCTCGGGGTATTGCTTCTATTAATAGTTCTCATAATTTTAGTATTATTTTTCCCTGATGTTCTCGGAGACCCCGACAATTATACACCCGCAAATCCACTCAACACACCAGCACACATCAAGCCAGAATGGTACTTTCTATTTGCTTACGCCATTCTACGATCTATTCCAAACAAACTAGGCGGAGTACTAGCCCTACTTATATCAATCCTAATCTTAGCCGCATTACCACTACTAAACCCATCCAAACAACACGGACTAACCTACCGCCCAATCACACAAATCATATACTGAATCTTCGTCGCCAACCTACTAATCCTCACCTGAATCGGCGGCCAACCAGTAGAACACCCATTCACAATAATTGGACAAATTGCATCAATCCTATACTTCACAATCATCATTGTCCTCATGCCAGTCGCCAACATAATTGAAAACAACATACTAAAATTAC
>QCAZ8720 [organism=Pattonimus sp] Interphotoreceptor Retinoid Binding protein (IRBP) gene, partial cds
CTGATGGGAATGCAAGCAGCCATTGAGCAGGCTATGAAGAGTCGTGAGATTCTGGGCATCTCAGACCCTCAGATGCTGGCCCATGTGCTGACAGCCGGAGTGCAGAGCTCCTTGAATGACCCACGCCTCTTTATCTCCTATGAGCCCAGCACCCTCGAGGCTCCCCAACAAGCACCAATGCTCACCAACCTCACCCGAGAAGAACTGCTGGCCGAGGTACAGAGGAACATCCACCATGAAGTTCTAGAGGGTAATGTGGGTTACCTGCGAGTGGATGACCTTCCTGGCCAGGAGGTACTGAGTGAACTGGGAGAATTCTTGGTGGCCAATGTGTGGAGGCAGCTCATGAGCACCTCTTCCTTAATACTAGATCTTCGGCACTGTGCTAGTGGTCACATCTCTGGGATACCTTATGTCATCTCCTACTTGCACCCTGGGAACACAGTCATGCACGTGGATACCATCTATGACCGCCCCTCCAACACCACCACTGAGATCTGGACCTTGCCCAAGGTCCTAGGAGAGAGATACAGTGCTGACAAAGATGTGGTAGTCCTCACCAGTGGACATACTGGGGGTGTGGCTGAGGACATCACCTACATCCTCAAGCAGATGCGCAGAGCCATAGTGGTGGGTGAGCGGACAGAGGGTGGTGCTCTGGACCTCCAGAAGTTGAGAATAGGCCAGTCCGACTTTTTCCTCACGGTTCCTGTGTCCAGGTCTCTGGGACCCCTGGGAGGAGGTGGCCAGACATGGGAAGGCAGTGGTGTGCTGCCTTGTGTGGGGACTCCTGCAGAGCAGGCCCTAGAAAAGGCCCTGGCCATCCTCACCCTGCGCCGTGCTCTGCCAGGGGTCGTCCTCCGACTTCAGGAAGCCCTGCAGGACTATTACACACTGGTGGACCGAGTGCCGGGCCTGATACACCACCTGGCTAGCATGGACTACTCAGCCTTGGTCTCTGAGGATGACCTAGTGACAAAGCTCAATGCTGGCTTGCAAGCTGTCTCAGAGGATCCCAGGCTCCTGGTGAGAGCCACTGGACCTAAAGAAAGCTCCTCTAGGCCTGAGACTGGACCTAATGATCCCCCAGAAGCTGCTCCTGAGGTGCCCAAGGAAGAAGCTGCCCGGTGGGCCCTAGTGGACTCTGTGTTTCAGGTATCCGTGCTGCCGGGCAATGTGGGATACCTGCGCTTTGACAGATTTGCAGATGCCTCTGTGCTGAGGACACTGGGTCCTTACGTGTTGCACCAGGTGTGGGAGCCCCTG
>ROM105820 [organism=Minodmys hammondi] Interphotoreceptor Retinoid Binding protein (IRBP) gene, partial cds
CTGATGGGAATGCAAGCAGCCATTGAGCAGGCTATGAAGAGTCGTGAGATTCTGGGCATCTCAGACCCTCAGATGCTGGCCCATGTGCTGACAGCCGGAGTGCAGAGTTCCTTGAATGACCCACGCCTCTTTATCTCCTATGAGCCCAGCACCCTCGAGGCTCCCCAACAAGTACCAATGCTCACCAACCTYACCCGAGAAGAACTTCTGGCCCAGGTACAGAGGAACATCCACCATGAAGTTCTTGAGGGTAATGTGGGTTACCTGCGAGTGGATGACCTTCCTGGCCAGGAGGTACTGAGTGAGCTGGGAGAATTCTTGGTGGCCCATGTGTGGAGGCAGCTCATGAGCACCTCTTCCTTAATACTAGATCTTCGGCACTGTGCTGGTGGTCACATCTCTGGGATACCTTATGTCATCTCCTACTTGCACCCTGGAAACACAGTCATGCATGTGGATACCATCTATGACCGCCCCTCCAACACCACCACTGAGATCTGGACCTTGCCCAAGGTCCTAGGAGAGAGATACAGTGCTGACAAAGATGTGGTAGTCCTCACCAGTGGACATACTGGGGGTGTGGCTGAGGACATCACCTAYATCCTCAAGCAGATGCGCAGAGCCATAGTGGTGGGTGAGCAGACAGAGGGTGGTGCTCTGGACCTCCAGAAGCTGAGAATAGGCGAGTCCGACTTTTTCCTCACGGTTCCTGTGTCCAGGTCTCTGGGACCCCTGGGAGGAGGTGGTCAGACATGGGAAGGCAGTGGTGTGCTGCCTTGTGTGGGGACTCCTGCAGAGCAGGCTCTAGAAAAGGCCCTGGCCATCCTCACCCTGCGCCGTGCTCTGCCAGGGGTTGTCCTCCGACTTCAGGAAGCCCTGCAGGACTATTACACATTGGTGGACCGGGTGCCGGGCCTGATACACCACCTGGCTAGCATGGACTACTCAGCCTTGGTCTCTGAGGATGACCTAGTGACAAAGCTCAATGCTGGTTTGCAAGCTGTCTCAGAGGATCCCAGGCTCCTGGTGAGAGCCACTGGACCTAAAGAAAGCTCCTCTAGGCCTGAGACTGGGCCTAATGACCCCCCAGAAGCTGATCCTGAGGTGCCCAAGGAAGAAGGTGCCCGGAGGGCCCTAGTGGACTCTGTGTTTCAGGTATCCGTGCTGCCGGGCAATGTGGGATACCTGCGCTTTGACAGATTTGCAGATGCCTCTGTGCTGAGGACACTGGGTCCTTA
>ROM105820 [organism=Minodmys hammondi] Cytochrome b (Cytb)  gene, partial cds Citocromo b
ATGACAATCATACGAAAAACTCACCCAATACTTAAAATTATTAATCACTCATTCATTGATCTACCCACCCCATCTAACATCTCATCATGATGAAACTTCGGCTCACTACTAGGAACCTGCCTAATAGTACAAATTATCACAGGATTATTCCTAGCAATACACTACACCTCAGACACCACCACAGCATTCTCCTCAGTTACTCACATTTGCCGTGACGTAAATTACGGCTGATTAATCCGATATATTCACGCCAACGGAGCCTCAATATTCTTTATCTGCCTATTCATCCACGTAGGACGAGGTATCTACTACGGCTCCTATATACTCAAAGAAACATGAAACATCGGAATCATCCTACTCCTGACAACTATAGCAACAGCATTTGTAGGCTACGTACTACCATGGGGGCAAATATCATTCTGAGGTGCCACAGTAATTACTAACCTACTCTCAGCCATTCCTTACATCGGCACAACCCTAGTAGAATGAATCTGAGGGGGCTTTTCAGTTGATAAAGCCACATTAACCCGATTCTTCGCCTTCCACTTCATCCTCCCATTTATCATTACAGCCCTAGTCCTAGTTCACCTATTATTTCTCCACGAAACAGGCTCCAACAACCCATCAGGACTTAATTCAAATTCCGATAAAATTCCTTTTCACCCCTACTATACAATCAAGGACCTATTAGGAGTATTACTTCTATTAATAGTTCTCATAATTTTAGTATTATTTTTCCCTGATGTTCTCGGAGACCCAGATAATTATACACCAGCAAATCCACTTAACACACCAGCACACATTAAGCCAGAATGGTACTTCCTATTTGCTTACGCTATCCTACGATCAATCCCAAACAAACTAGGAGGAGTACTAGCCCTACTTCTATCTATCCTGATTCTAGCTGCATTTCCACTTCTAAACTCATCCAAACAACACGGACTAATATATCGCCCAATCACACAAATCATATACTGAATCTTTATCGCCAACCTCTTTATCCTCACATGAATTGGAGGTCAACCAGTAGAATATCCATTCACAACCATCGGACAAGCCGCATCCATTCTCTACTTCACAATCATTATTATCCTAATACCAATAGCTAGCACAATTGAAAATAACATCATAAAACTACAC
